# Supplementary material for: Anlotinib reversed resistance to PD-1 inhibitors in recurrent and metastatic head and neck cancers: a real-world retrospective study
Source: Cancer Immunol Immunother. 2024 Aug 6;73(10):199. doi: 10.1007/s00262-024-03784-5 (PMC11303650; doi:10.1007/s00262-024-03784-5)
Supplement: Supplementary file 7 — Supplementary file7 (XLSX 18 kb) [file 262_2024_3784_MOESM7_ESM.xlsx]

## Sheet: paired_info
	a	n	t	p	item_feature	Tumor sample LOH rate	Samples and Project ID	Tumor sample error profile	Normal sample error profile	Tumor sample 1p19q LOH rate	Tumor sample CNV variation ratio	Tumor sample contamination ratio	Normal sample CNV variation ratio	Normal sample contamination ratio	Normal and tumor samples match ratio	Estimate Tumor cell ratio based on LOH	Tumor sample hotspotcosmic allele ratio	Normal sample hotspotcosmic allele ratio	Normal and tumor samples match ratio with LOH
0	K00392	NArefV7	TFB22990359	P0100392FB22990359	NArefV7_TFB22990359	67.58%	K00392_NArefV7_TFB22990359_P0100392FB22990359	{'A>C': '3867,5375,0.4184', 'A>G': '20001,21035,0.4874', 'A>T': '2059,2163,0.4877', 'C>A': '3737,8819,0.2976', 'C>G': '3778,6369,0.3723', 'C>T': '20123,33480,0.3754', 'G>A': '29693,40525,0.4229', 'G>C': '2812,5921,0.3220', 'G>T': '1639,2301,0.4160', 'T>A': '2940,3652,0.4460', 'T>C': '15708,20284,0.4364', 'T>G': '2263,5891,0.2775'}	{'A>C': '1509,58792,0.0250', 'A>G': '9990,110908,0.0826', 'A>T': '1476,51596,0.0278', 'C>A': '3895,81231,0.0458', 'C>G': '515,16194,0.0308', 'C>T': '18277,351284,0.0495', 'G>A': '15453,325014,0.0454', 'G>C': '3436,28059,0.1091', 'G>T': '1461,51607,0.0275', 'T>A': '463,29763,0.0153', 'T>C': '8316,154662,0.0510', 'T>G': '1171,45240,0.0252'}	47.06%	99.86%	48.3473%	99.95%	4.7470%	79.90%	37.99%	0.94%	0.60%	66.87%
1	K00393	NArefV7	TFB234A0461	P0100393FB234A0461	NArefV7_TFB234A0461	73.91%	K00393_NArefV7_TFB234A0461_P0100393FB234A0461	{'A>C': '470,461,0.5048', 'A>G': '1382,2557,0.3508', 'A>T': '230,594,0.2791', 'C>A': '290,942,0.2354', 'C>G': '383,709,0.3507', 'C>T': '2190,4370,0.3338', 'G>A': '2593,5432,0.3231', 'G>C': '480,968,0.3315', 'G>T': '416,514,0.4473', 'T>A': '148,678,0.1792', 'T>C': '1446,2191,0.3976', 'T>G': '229,847,0.2128'}	{'A>C': '19,5085,0.0037', 'A>G': '1963,17469,0.1010', 'A>T': '9,752,0.0118', 'C>A': '257,10869,0.0231', 'C>G': '404,1557,0.2060', 'C>T': '2679,45361,0.0558', 'G>A': '1881,34772,0.0513', 'G>C': '632,7500,0.0777', 'G>T': '272,3739,0.0678', 'T>A': '618,5461,0.1017', 'T>C': '988,14695,0.0630', 'T>G': '275,4167,0.0619'}	50.00%	78.20%	35.7586%	99.86%	3.2791%	74.32%	62.99%	0.00%	0.94%	66.76%
2	K00376	NBC21150039	TFB21170044	P0100376FB21170044	NBC21150039_TFB21170044	3.17%	K00376_NBC21150039_TFB21170044_P0100376FB21170044	{'A>C': '69,8613,0.0079', 'A>G': '1971,49193,0.0385', 'A>T': '65,7417,0.0087', 'C>A': '345,11455,0.0292', 'C>G': '743,14702,0.0481', 'C>T': '1393,90282,0.0152', 'G>A': '1980,108119,0.0180', 'G>C': '65,6633,0.0097', 'G>T': '97,9256,0.0104', 'T>A': '372,8888,0.0402', 'T>C': '398,54476,0.0073', 'T>G': '295,7985,0.0356'}	{'A>C': '2,605,0.0033', 'A>G': '39,1458,0.0261', 'A>T': '4,293,0.0135', 'C>A': '4,1379,0.0029', 'C>G': '193,1192,0.1393', 'C>T': '298,6635,0.0430', 'G>A': '11,3846,0.0029', 'G>C': '80,250,0.2424', 'G>T': '3,352,0.0085', 'T>A': '2,47,0.0408', 'T>C': '9,679,0.0131', 'T>G': '1,261,0.0038'}	0.00%	99.86%	1.4141%	91.28%	0.4730%	99.27%	21.98%	1.13%	2.52%	98.80%
3	K00377	NArefV7	TFB234A0172	P0100377FB234A0172	NArefV7_TFB234A0172	68.40%	K00377_NArefV7_TFB234A0172_P0100377FB234A0172	{'A>C': '6608,8445,0.4390', 'A>G': '27624,37643,0.4232', 'A>T': '2725,5972,0.3133', 'C>A': '4972,22169,0.1832', 'C>G': '4915,6935,0.4148', 'C>T': '26427,101265,0.2070', 'G>A': '47355,98459,0.3248', 'G>C': '7841,10014,0.4391', 'G>T': '5450,20019,0.2140', 'T>A': '1709,5297,0.2439', 'T>C': '29570,43540,0.4045', 'T>G': '2071,9753,0.1752'}	{'A>C': '53,18967,0.0028', 'A>G': '484,52565,0.0091', 'A>T': '722,19083,0.0365', 'C>A': '18,23266,0.0008', 'C>G': '1603,8665,0.1561', 'C>T': '1745,187990,0.0092', 'G>A': '2892,180236,0.0158', 'G>C': '1,2931,0.0003', 'G>T': '13,19288,0.0007', 'T>A': '14,451,0.0301', 'T>C': '852,72046,0.0117', 'T>G': '64,9329,0.0068'}	62.50%	99.90%	37.6631%	99.81%	0.3298%	81.59%	31.09%	1.51%	0.94%	70.21%
4	K00378	NBC229U0017	TFA220B0420	P0100378FA220B0420	NBC229U0017_TFA220B0420	22.22%	K00378_NBC229U0017_TFA220B0420_P0100378FA220B0420	{'A>C': '0,0,0', 'A>G': '21,479,0.0420', 'A>T': '0,0,0', 'C>A': '0,0,0', 'C>G': '0,0,0', 'C>T': '50,1029,0.0463', 'G>A': '30,995,0.0293', 'G>C': '0,0,0', 'G>T': '0,0,0', 'T>A': '0,0,0', 'T>C': '6,201,0.0290', 'T>G': '2,54,0.0357'}	{'A>C': '2,708,0.0028', 'A>G': '26,307,0.0781', 'A>T': '0,0,0', 'C>A': '144,2312,0.0586', 'C>G': '167,910,0.1551', 'C>T': '653,4932,0.1169', 'G>A': '250,3637,0.0643', 'G>C': '34,175,0.1627', 'G>T': '64,1011,0.0595', 'T>A': '131,717,0.1545', 'T>C': '184,1849,0.0905', 'T>G': '107,885,0.1079'}	0.00%	83.58%	2.9057%	78.33%	6.3423%	98.66%	35.41%	8.68%	1.58%	96.11%
5	K00379	NBC229P0027	TFB229U0243	P0100379FB229U0243	NBC229P0027_TFB229U0243	25.77%	K00379_NBC229P0027_TFB229U0243_P0100379FB229U0243	{'A>C': '10,75,0.1176', 'A>G': '187,1372,0.1199', 'A>T': '18,629,0.0278', 'C>A': '49,328,0.1300', 'C>G': '31,342,0.0831', 'C>T': '276,2750,0.0912', 'G>A': '243,2630,0.0846', 'G>C': '30,297,0.0917', 'G>T': '11,74,0.1294', 'T>A': '13,330,0.0379', 'T>C': '144,1221,0.1055', 'T>G': '60,795,0.0702'}	{'A>C': '2,535,0.0037', 'A>G': '13,510,0.0249', 'A>T': '110,631,0.1484', 'C>A': '1,279,0.0036', 'C>G': '0,0,0', 'C>T': '399,5203,0.0712', 'G>A': '285,2593,0.0990', 'G>C': '0,0,0', 'G>T': '1,389,0.0026', 'T>A': '0,0,0', 'T>C': '78,1204,0.0608', 'T>G': '6,71,0.0779'}	33.33%	78.18%	9.7259%	78.49%	0.3594%	85.54%	32.86%	7.93%	2.09%	84.84%
6	K00380	NArefV7	TFB23100053	P0100380FB23100053	NArefV7_TFB23100053	63.37%	K00380_NArefV7_TFB23100053_P0100380FB23100053	{'A>C': '3190,12389,0.2048', 'A>G': '24771,57297,0.3018', 'A>T': '1938,6282,0.2358', 'C>A': '2894,18967,0.1324', 'C>G': '7745,13248,0.3689', 'C>T': '27097,113248,0.1931', 'G>A': '34365,131589,0.2071', 'G>C': '7591,12104,0.3854', 'G>T': '6378,11552,0.3557', 'T>A': '1627,8236,0.1650', 'T>C': '24142,72903,0.2488', 'T>G': '3923,10141,0.2789'}	{'A>C': '83,54969,0.0015', 'A>G': '3050,86108,0.0342', 'A>T': '28,19429,0.0014', 'C>A': '935,62835,0.0147', 'C>G': '8,11955,0.0007', 'C>T': '1706,195966,0.0086', 'G>A': '3936,230744,0.0168', 'G>C': '534,27188,0.0193', 'G>T': '28,28740,0.0010', 'T>A': '49,20361,0.0024', 'T>C': '717,99574,0.0071', 'T>G': '395,26614,0.0146'}	28.57%	99.76%	25.8058%	99.94%	0.8758%	79.64%	31.02%	0.69%	0.47%	68.84%
7	K00381	NBC220D0077	TFB22A10516	P0100381FB22A10516	NBC220D0077_TFB22A10516	2.09%	K00381_NBC220D0077_TFB22A10516_P0100381FB22A10516	{'A>C': '40,5392,0.0074', 'A>G': '223,10588,0.0206', 'A>T': '29,2366,0.0121', 'C>A': '493,5910,0.0770', 'C>G': '8,2544,0.0031', 'C>T': '1841,34359,0.0509', 'G>A': '805,41751,0.0189', 'G>C': '4,1357,0.0029', 'G>T': '7,1190,0.0058', 'T>A': '25,2001,0.0123', 'T>C': '293,14890,0.0193', 'T>G': '586,5830,0.0913'}	{'A>C': '2,438,0.0045', 'A>G': '13,490,0.0258', 'A>T': '4,286,0.0138', 'C>A': '0,0,0', 'C>G': '0,0,0', 'C>T': '141,3713,0.0366', 'G>A': '120,2906,0.0397', 'G>C': '1,236,0.0042', 'G>T': '3,636,0.0047', 'T>A': '3,761,0.0039', 'T>C': '41,939,0.0418', 'T>G': '9,466,0.0189'}	0.00%	99.76%	0.3565%	78.01%	0.6259%	99.27%	20.58%	1.40%	2.78%	99.27%
8	K00382	NBC234A0030	TFB234A0031	P0100382FB234A0031	NBC234A0030_TFB234A0031	6.96%	K00382_NBC234A0030_TFB234A0031_P0100382FB234A0031	{'A>C': '56,2063,0.0264', 'A>G': '408,13816,0.0287', 'A>T': '45,1824,0.0241', 'C>A': '113,1899,0.0562', 'C>G': '102,3606,0.0275', 'C>T': '429,16793,0.0249', 'G>A': '710,22503,0.0306', 'G>C': '103,2594,0.0382', 'G>T': '144,2815,0.0487', 'T>A': '88,2367,0.0358', 'T>C': '438,14338,0.0296', 'T>G': '55,2044,0.0262'}	{'A>C': '14,4997,0.0028', 'A>G': '56,3515,0.0157', 'A>T': '18,840,0.0210', 'C>A': '126,3177,0.0381', 'C>G': '0,0,0', 'C>T': '177,5477,0.0313', 'G>A': '41,7509,0.0054', 'G>C': '41,487,0.0777', 'G>T': '10,2151,0.0046', 'T>A': '7,459,0.0150', 'T>C': '21,1767,0.0117', 'T>G': '147,1874,0.0727'}	7.41%	77.93%	2.8453%	80.08%	0.4056%	96.38%	23.69%	3.53%	1.17%	96.02%
9	K00383	NBC22BF0053	TFB22BF0056	P0100383FB22BF0056	NBC22BF0053_TFB22BF0056	0.00%	K00383_NBC22BF0053_TFB22BF0056_P0100383FB22BF0056	{'A>C': '2,590,0.0034', 'A>G': '55,4159,0.0131', 'A>T': '3,606,0.0049', 'C>A': '99,3044,0.0315', 'C>G': '0,0,0', 'C>T': '302,10135,0.0289', 'G>A': '383,10616,0.0348', 'G>C': '4,1336,0.0030', 'G>T': '3,378,0.0079', 'T>A': '10,388,0.0251', 'T>C': '171,2601,0.0617', 'T>G': '97,2654,0.0353'}	{'A>C': '4,698,0.0057', 'A>G': '22,655,0.0325', 'A>T': '1,182,0.0055', 'C>A': '51,1994,0.0249', 'C>G': '0,0,0', 'C>T': '69,1720,0.0386', 'G>A': '106,2178,0.0464', 'G>C': '7,368,0.0187', 'G>T': '0,0,0', 'T>A': '0,0,0', 'T>C': '3,334,0.0089', 'T>G': '34,1340,0.0247'}	0.00%	94.21%	0.5440%	78.11%	0.6092%	99.81%	15.12%	1.56%	2.02%	99.69%
10	K00384	NBC212R0205	TFB212R0206	P0100384FB212R0206	NBC212R0205_TFB212R0206	6.10%	K00384_NBC212R0205_TFB212R0206_P0100384FB212R0206	{'A>C': '35,15532,0.0022', 'A>G': '517,27713,0.0183', 'A>T': '142,4921,0.0280', 'C>A': '118,21989,0.0053', 'C>G': '485,2050,0.1913', 'C>T': '1285,64315,0.0196', 'G>A': '916,64877,0.0139', 'G>C': '390,8857,0.0422', 'G>T': '13,6229,0.0021', 'T>A': '257,4875,0.0501', 'T>C': '726,32217,0.0220', 'T>G': '123,12695,0.0096'}	{'A>C': '14,2688,0.0052', 'A>G': '63,3810,0.0163', 'A>T': '12,1040,0.0114', 'C>A': '170,4473,0.0366', 'C>G': '37,115,0.2434', 'C>T': '248,6064,0.0393', 'G>A': '263,5324,0.0471', 'G>C': '81,1451,0.0529', 'G>T': '61,1466,0.0399', 'T>A': '5,1389,0.0036', 'T>C': '211,3053,0.0646', 'T>G': '66,2770,0.0233'}	0.00%	99.92%	0.1870%	88.17%	0.3112%	99.22%	38.15%	2.95%	1.21%	98.39%
11	K00385	NArefV7	TFB22160213	P0100385FB22160213	NArefV7_TFB22160213	65.99%	K00385_NArefV7_TFB22160213_P0100385FB22160213	{'A>C': '2323,3783,0.3804', 'A>G': '17623,19546,0.4741', 'A>T': '1577,5297,0.2294', 'C>A': '3589,11113,0.2441', 'C>G': '3703,2167,0.6308', 'C>T': '20783,39150,0.3468', 'G>A': '28517,44545,0.3903', 'G>C': '7803,6548,0.5437', 'G>T': '2906,2392,0.5485', 'T>A': '4250,2443,0.6350', 'T>C': '14340,16907,0.4589', 'T>G': '4022,6140,0.3958'}	{'A>C': '19,22628,0.0008', 'A>G': '309,38313,0.0080', 'A>T': '249,14766,0.0166', 'C>A': '1216,23996,0.0482', 'C>G': '1120,4273,0.2077', 'C>T': '123,135729,0.0009', 'G>A': '1652,167066,0.0098', 'G>C': '0,0,0', 'G>T': '17,22794,0.0007', 'T>A': '5,626,0.0079', 'T>C': '1944,62084,0.0304', 'T>G': '169,16012,0.0104'}	66.67%	99.73%	47.3681%	99.82%	0.4352%	75.75%	NA	0.76%	1.31%	64.99%
12	K00386	NBC232T0038	TFB23330074	P0100386FB23330074	NBC232T0038_TFB23330074	3.82%	K00386_NBC232T0038_TFB23330074_P0100386FB23330074	{'A>C': '8,1383,0.0058', 'A>G': '329,10534,0.0303', 'A>T': '14,1986,0.0070', 'C>A': '279,3803,0.0683', 'C>G': '200,5147,0.0374', 'C>T': '436,12978,0.0325', 'G>A': '370,21255,0.0171', 'G>C': '7,1648,0.0042', 'G>T': '5,541,0.0092', 'T>A': '6,1148,0.0052', 'T>C': '60,8530,0.0070', 'T>G': '287,3812,0.0700'}	{'A>C': '9,1443,0.0062', 'A>G': '65,2652,0.0239', 'A>T': '64,773,0.0765', 'C>A': '10,2002,0.0050', 'C>G': '4,1022,0.0039', 'C>T': '60,3017,0.0195', 'G>A': '100,3724,0.0262', 'G>C': '2,422,0.0047', 'G>T': '3,387,0.0077', 'T>A': '5,737,0.0067', 'T>C': '3,390,0.0076', 'T>G': '11,722,0.0150'}	3.70%	93.93%	0.8962%	77.97%	0.6160%	99.69%	20.10%	3.00%	3.44%	99.63%
13	K00387	NBC231W0139	TFB23220243	P0100387FB23220243	NBC231W0139_TFB23220243	10.33%	K00387_NBC231W0139_TFB23220243_P0100387FB23220243	{'A>C': '56,3420,0.0161', 'A>G': '278,14458,0.0189', 'A>T': '38,3119,0.0120', 'C>A': '57,4562,0.0123', 'C>G': '348,4165,0.0771', 'C>T': '719,30594,0.0230', 'G>A': '617,38979,0.0156', 'G>C': '40,2263,0.0174', 'G>T': '32,2846,0.0111', 'T>A': '51,4900,0.0103', 'T>C': '312,22894,0.0134', 'T>G': '79,2675,0.0287'}	{'A>C': '17,1631,0.0103', 'A>G': '54,1172,0.0440', 'A>T': '1,151,0.0066', 'C>A': '97,1424,0.0638', 'C>G': '115,584,0.1645', 'C>T': '289,4324,0.0626', 'G>A': '155,2471,0.0590', 'G>C': '43,185,0.1886', 'G>T': '8,721,0.0110', 'T>A': '1,106,0.0093', 'T>C': '75,1160,0.0607', 'T>G': '54,805,0.0629'}	13.33%	92.02%	1.1015%	78.51%	1.0484%	99.68%	36.62%	1.58%	2.01%	98.69%
14	K00388	NBC222Q0110	TFB222R0150	P0100388FB222R0150	NBC222Q0110_TFB222R0150	22.44%	K00388_NBC222Q0110_TFB222R0150_P0100388FB222R0150	{'A>C': '84,3745,0.0219', 'A>G': '557,18187,0.0297', 'A>T': '69,2365,0.0283', 'C>A': '81,4554,0.0175', 'C>G': '100,4211,0.0232', 'C>T': '815,30525,0.0260', 'G>A': '898,40980,0.0214', 'G>C': '213,4766,0.0428', 'G>T': '153,4296,0.0344', 'T>A': '130,2806,0.0443', 'T>C': '470,16970,0.0269', 'T>G': '158,3984,0.0381'}	{'A>C': '8,2235,0.0036', 'A>G': '27,1595,0.0166', 'A>T': '4,852,0.0047', 'C>A': '48,2846,0.0166', 'C>G': '237,1014,0.1894', 'C>T': '263,7657,0.0332', 'G>A': '184,4350,0.0406', 'G>C': '0,0,0', 'G>T': '5,1176,0.0042', 'T>A': '5,948,0.0052', 'T>C': '39,988,0.0380', 'T>G': '15,870,0.0169'}	17.65%	98.16%	2.2328%	87.50%	0.4042%	96.18%	29.13%	2.07%	3.42%	96.18%
15	K00389	NBC220H0110	TFA22B60451	P0100389FA22B60451	NBC220H0110_TFA22B60451	7.22%	K00389_NBC220H0110_TFA22B60451_P0100389FA22B60451	{'A>C': '8,358,0.0219', 'A>G': '34,920,0.0356', 'A>T': '7,1095,0.0064', 'C>A': '16,490,0.0316', 'C>G': '0,0,0', 'C>T': '41,2658,0.0152', 'G>A': '85,2983,0.0277', 'G>C': '15,30,0.3333', 'G>T': '4,182,0.0215', 'T>A': '11,624,0.0173', 'T>C': '39,1428,0.0266', 'T>G': '29,1216,0.0233'}	{'A>C': '16,2251,0.0071', 'A>G': '17,1562,0.0108', 'A>T': '7,83,0.0778', 'C>A': '188,2852,0.0618', 'C>G': '1,204,0.0049', 'C>T': '213,4089,0.0495', 'G>A': '49,1700,0.0280', 'G>C': '21,151,0.1221', 'G>T': '185,1965,0.0860', 'T>A': '4,496,0.0080', 'T>C': '94,2057,0.0437', 'T>G': '158,1734,0.0835'}	0.00%	80.87%	1.7744%	77.99%	0.7946%	99.77%	31.44%	2.57%	1.78%	99.19%
16	K00390	NBC68786W01	TFB68786S01X1	P0100390FB68786S01X1	NBC68786W01_TFB68786S01X1	15.91%	K00390_NBC68786W01_TFB68786S01X1_P0100390FB68786S01X1	{'A>C': '131,14411,0.0090', 'A>G': '93,16479,0.0056', 'A>T': '140,4536,0.0299', 'C>A': '46,14546,0.0032', 'C>G': '351,3777,0.0850', 'C>T': '460,43655,0.0104', 'G>A': '758,67134,0.0112', 'G>C': '131,9239,0.0140', 'G>T': '76,22257,0.0034', 'T>A': '6,237,0.0247', 'T>C': '184,19028,0.0096', 'T>G': '86,13064,0.0065'}	{'A>C': '21,3508,0.0060', 'A>G': '63,2349,0.0261', 'A>T': '10,2146,0.0046', 'C>A': '41,7357,0.0055', 'C>G': '131,2654,0.0470', 'C>T': '497,9305,0.0507', 'G>A': '283,12937,0.0214', 'G>C': '87,1857,0.0448', 'G>T': '33,5745,0.0057', 'T>A': '20,2544,0.0078', 'T>C': '75,5170,0.0143', 'T>G': '64,5740,0.0110'}	21.82%	99.02%	0.2174%	98.87%	0.2751%	99.91%	29.77%	0.53%	2.13%	99.68%
17	K00391	NBC229U0213	TFB22000083	P0100391FB22000083	NBC229U0213_TFB22000083	5.30%	K00391_NBC229U0213_TFB22000083_P0100391FB22000083	{'A>C': '4,207,0.0190', 'A>G': '55,3174,0.0170', 'A>T': '9,558,0.0159', 'C>A': '34,558,0.0574', 'C>G': '2,110,0.0179', 'C>T': '207,9076,0.0223', 'G>A': '178,7420,0.0234', 'G>C': '56,680,0.0761', 'G>T': '0,0,0', 'T>A': '8,560,0.0141', 'T>C': '34,2980,0.0113', 'T>G': '30,1008,0.0289'}	{'A>C': '6,1139,0.0052', 'A>G': '95,1779,0.0507', 'A>T': '43,489,0.0808', 'C>A': '90,2309,0.0375', 'C>G': '0,0,0', 'C>T': '317,4825,0.0616', 'G>A': '160,2929,0.0518', 'G>C': '19,188,0.0918', 'G>T': '5,752,0.0066', 'T>A': '3,805,0.0037', 'T>C': '27,1529,0.0174', 'T>G': '79,1552,0.0484'}	0.00%	91.14%	1.0564%	78.01%	2.8288%	99.74%	22.39%	2.99%	1.81%	99.06%

## Sheet: Tumor Nomal info
	a	t	f	Reads mapping rate	PCR duplication rate	Paired-end read length	Total reads number (M)	Mismatch alignment bases rate:	Total effective data yield(Gb)	No-mismatch mapping reads rate:	Properly paired mapping reads rate	Fraction of official target covered	Capture efficiency rate on design regions	Mean coverage sequencing depth on official target	Fraction of official target covered with at least 10X	Fraction of official target covered with at least 20X	Fraction of official target covered with at least 60X	Fraction of official target covered with at least 100X	Fraction of official target covered with at least 200X	Fraction of official target covered with at least 400X	Fraction of official target covered with at least 600X	Fraction of official target covered with at least 800X	Fraction of official target covered with at least 1000X
0	K00392	N	NArefV7_QC	100.00%	48.74%	144*2	144.38	0.17%	20.791	69.26%	82.78%	6.16%	61.91%	197.76	2.83%	2.80%	2.77%	2.75%	2.74%	2.71%	2.70%	2.68%	2.67%
1	K00392	T	TFB22990359_QC	99.99%	20.37%	144*2	19.85	0.20%	2.859	73.17%	83.72%	4.67%	59.65%	24.61	2.80%	2.78%	2.74%	2.71%	2.66%	2.48%	2.11%	1.56%	0.92%
2	K00393	N	NArefV7_QC	99.99%	20.37%	144*2	19.90	0.20%	2.866	72.99%	83.52%	4.67%	59.50%	24.61	2.80%	2.78%	2.74%	2.71%	2.66%	2.48%	2.10%	1.56%	0.92%
3	K00393	T	TFB234A0461_QC	99.02%	87.67%	154*2	10.88	0.18%	1.675	79.07%	97.33%	3.11%	72.88%	17.31	2.76%	2.74%	2.70%	2.67%	2.58%	2.21%	1.44%	0.66%	0.24%
4	K00376	N	NBC21150039_QC	100.00%	28.01%	144*2	6.63	0.17%	0.955	80.30%	97.07%	3.58%	63.40%	8.95	2.76%	2.74%	2.69%	2.63%	2.16%	0.81%	0.06%	0.00%	0.00%
5	K00376	T	TFB21170044_QC	99.99%	72.41%	144*2	73.19	0.13%	10.539	75.10%	87.23%	4.09%	68.69%	105.76	2.74%	2.71%	2.68%	2.67%	2.65%	2.62%	2.60%	2.57%	2.54%
6	K00377	N	NArefV7_QC	99.99%	59.51%	144*2	118.60	0.13%	17.078	74.72%	73.61%	5.73%	66.89%	180.29	2.87%	2.80%	2.75%	2.73%	2.71%	2.68%	2.66%	2.65%	2.64%
7	K00377	T	TFB234A0172_QC	99.98%	24.24%	154*2	29.47	0.20%	4.538	75.68%	90.36%	4.54%	67.13%	43.09	2.75%	2.74%	2.71%	2.70%	2.67%	2.63%	2.55%	2.43%	2.24%
8	K00378	N	NBC229U0017_QC	100.00%	15.52%	144*2	4.94	0.19%	0.712	80.28%	97.80%	3.08%	70.60%	7.82	2.75%	2.73%	2.68%	2.61%	2.11%	0.41%	0.01%	0.00%	0.00%
9	K00378	T	TFA220B0420_QC	99.99%	39.81%	144*2	1.93	0.28%	0.278	83.14%	98.24%	2.74%	70.92%	2.20	2.52%	2.39%	1.69%	0.84%	0.08%	0.00%	0.00%	0.00%	0.00%
10	K00379	N	NBC229P0027_QC	100.00%	14.85%	144*2	5.18	0.19%	0.745	79.21%	96.37%	3.13%	67.32%	7.62	2.77%	2.74%	2.68%	2.59%	2.02%	0.39%	0.01%	0.00%	0.00%
11	K00379	T	TFB229U0243_QC	99.99%	97.04%	144*2	35.60	0.19%	5.126	77.72%	94.61%	3.28%	74.75%	52.99	2.75%	2.73%	2.70%	2.69%	2.65%	2.59%	2.51%	2.40%	2.24%
12	K00380	N	NArefV7_QC	99.99%	55.43%	144*2	148.42	0.17%	21.373	70.19%	71.61%	9.84%	64.87%	220.28	2.85%	2.81%	2.77%	2.75%	2.73%	2.71%	2.70%	2.68%	2.67%
13	K00380	T	TFB23100053_QC	100.00%	38.09%	144*2	28.69	0.17%	4.132	80.33%	93.95%	4.19%	73.02%	45.29	2.76%	2.73%	2.71%	2.69%	2.66%	2.61%	2.53%	2.42%	2.26%
14	K00381	N	NBC220D0077_QC	100.00%	16.94%	144*2	3.77	0.17%	0.544	81.95%	98.08%	2.94%	72.40%	6.18	2.74%	2.72%	2.65%	2.50%	1.65%	0.08%	0.01%	0.00%	0.00%
15	K00381	T	TFB22A10516_QC	99.99%	43.48%	144*2	23.88	0.23%	3.439	76.84%	91.46%	3.95%	68.92%	33.41	2.76%	2.74%	2.71%	2.69%	2.65%	2.58%	2.45%	2.25%	1.95%
16	K00382	N	NBC234A0030_QC	100.00%	16.27%	154*2	7.06	0.19%	1.087	78.91%	97.44%	3.13%	74.42%	12.94	2.74%	2.72%	2.68%	2.63%	2.45%	1.67%	0.75%	0.19%	0.03%
17	K00382	T	TFB234A0031_QC	99.97%	65.52%	154*2	9.95	0.17%	1.533	80.55%	98.50%	2.99%	76.94%	16.47	2.73%	2.71%	2.67%	2.64%	2.56%	2.13%	1.29%	0.52%	0.19%
18	K00383	N	NBC22BF0053_QC	100.00%	10.23%	144*2	3.39	0.17%	0.488	81.52%	97.88%	3.10%	68.99%	5.07	2.74%	2.72%	2.63%	2.41%	1.18%	0.01%	0.00%	0.00%	0.00%
19	K00383	T	TFB22BF0056_QC	99.99%	35.18%	144*2	13.12	0.21%	1.890	77.21%	94.06%	3.60%	66.89%	18.32	2.78%	2.76%	2.72%	2.69%	2.62%	2.29%	1.62%	0.86%	0.29%
20	K00384	N	NBC212R0205_QC	100.00%	25.97%	144*2	6.70	0.19%	0.965	78.83%	97.27%	3.28%	66.82%	9.49	2.72%	2.70%	2.66%	2.60%	2.20%	0.98%	0.18%	0.00%	0.00%
21	K00384	T	TFB212R0206_QC	100.00%	30.10%	144*2	32.77	0.18%	4.719	74.38%	88.31%	4.01%	66.08%	49.09	2.75%	2.73%	2.69%	2.68%	2.65%	2.60%	2.49%	2.32%	2.08%
22	K00385	N	NArefV7_QC	99.99%	59.85%	144*2	99.00	0.12%	14.256	76.97%	75.99%	4.68%	71.76%	162.48	2.78%	2.74%	2.70%	2.69%	2.67%	2.64%	2.62%	2.61%	2.60%
23	K00385	T	TFB22160213_QC	99.99%	52.59%	144*2	22.99	0.21%	3.310	76.83%	89.86%	3.89%	71.91%	35.50	2.74%	2.71%	2.68%	2.66%	2.61%	2.49%	2.30%	2.02%	1.60%
24	K00386	N	NBC232T0038_QC	100.00%	11.21%	154*2	3.58	0.25%	0.551	74.57%	98.71%	2.94%	74.18%	6.22	2.72%	2.70%	2.64%	2.52%	1.72%	0.04%	0.00%	0.00%	0.00%
25	K00386	T	TFB23330074_QC	100.00%	85.18%	154*2	56.47	0.18%	8.696	74.56%	91.51%	3.72%	70.09%	87.82	2.80%	2.76%	2.73%	2.72%	2.70%	2.67%	2.65%	2.62%	2.59%
26	K00387	N	NBC231W0139_QC	99.99%	11.99%	144*2	2.54	0.31%	0.366	72.60%	98.88%	2.94%	70.72%	3.91	2.73%	2.70%	2.55%	2.15%	0.38%	0.00%	0.00%	0.00%	0.00%
27	K00387	T	TFB23220243_QC	100.00%	63.63%	144*2	19.78	0.20%	2.849	80.54%	95.62%	3.30%	75.41%	29.28	2.71%	2.68%	2.65%	2.63%	2.59%	2.48%	2.29%	2.01%	1.60%
28	K00388	N	NBC222Q0110_QC	99.99%	18.50%	144*2	6.57	0.19%	0.946	78.41%	95.93%	3.32%	66.35%	9.37	2.77%	2.74%	2.68%	2.64%	2.38%	0.89%	0.03%	0.00%	0.00%
29	K00388	T	TFB222R0150_QC	99.60%	85.81%	144*2	37.33	0.19%	5.376	78.70%	95.61%	4.04%	77.83%	62.16	2.81%	2.76%	2.70%	2.67%	2.64%	2.60%	2.54%	2.46%	2.37%
30	K00389	N	NBC220H0110_QC	100.00%	16.96%	144*2	4.74	0.29%	0.682	72.28%	96.81%	3.06%	64.09%	6.27	2.78%	2.75%	2.68%	2.57%	1.76%	0.03%	0.00%	0.00%	0.00%
31	K00389	T	TFA22B60451_QC	99.99%	44.31%	144*2	4.10	0.29%	0.590	77.53%	91.77%	3.02%	65.58%	5.06	2.66%	2.62%	2.49%	2.27%	1.08%	0.07%	0.01%	0.00%	0.00%
32	K00390	N	NBC68786W01_QC	99.86%	30.77%	101*2	44.60	0.27%	4.505	76.90%	92.07%	9.12%	44.66%	30.30	6.04%	5.93%	5.68%	5.49%	4.93%	3.30%	2.00%	1.08%	0.52%
33	K00390	T	TFB68786S01X1_QC	95.80%	32.84%	101*2	114.55	0.32%	11.569	68.66%	84.33%	8.69%	45.40%	91.42	6.11%	6.00%	5.85%	5.76%	5.62%	5.41%	5.18%	4.85%	4.38%
34	K00391	N	NBC229U0213_QC	100.00%	17.18%	144*2	4.41	0.18%	0.635	80.78%	98.34%	2.96%	72.29%	6.75	2.72%	2.70%	2.65%	2.55%	1.90%	0.12%	0.00%	0.00%	0.00%
35	K00391	T	TFB22000083_QC	99.99%	66.66%	144*2	14.45	0.24%	2.081	78.76%	92.93%	3.36%	71.04%	20.99	2.75%	2.70%	2.66%	2.63%	2.55%	2.30%	1.89%	1.26%	0.63%
