# Supplementary material for: Anlotinib reversed resistance to PD-1 inhibitors in recurrent and metastatic head and neck cancers: a real-world retrospective study
Source: Cancer Immunol Immunother. 2024 Aug 6;73(10):199. doi: 10.1007/s00262-024-03784-5 (PMC11303650; doi:10.1007/s00262-024-03784-5)
Supplement: Supplementary file 8 — Supplementary file8 (XLSX 16 kb) [file 262_2024_3784_MOESM8_ESM.xlsx]

## Sheet: Groups_info
	g1Name	g1Tumor_Sample_Barcodes	g2Name	g2Tumor_Sample_Barcodes
G1_NPC_HNSCC	HNSCC	PT02, PT08, PT12, PT13	NPC	PT01, PT04, PT05, PT06, PT07, PT11, PT14, PT15, PT16, PT18
G2_G.HNSCC_Others	HNSCCg	PT01, PT02, PT04, PT05, PT06, PT07, PT08, PT11, PT12, PT13, PT14, PT15, PT16, PT18	nonHNSCCg	PT03, PT09, PT10, PT17
G3_NPC_Others	nonNPC	PT02, PT03, PT08, PT09, PT10, PT12, PT13, PT17	NPC	PT01, PT04, PT05, PT06, PT07, PT11, PT14, PT15, PT16, PT18
G4_Disease_class	nonSCC	PT09, PT10, PT17	SCC	PT01, PT02, PT03, PT04, PT05, PT06, PT07, PT08, PT11, PT12, PT13, PT14, PT15, PT16, PT18
1	FOOTNOTE:
2	- TERM -	- MEANING -
3	NPC	Nasopharyngeal cancer
4	HNSCC	Head and neck squamous cell carcinoma
5	HNSCCg	Generalized head and neck squamous cell carcinoma
6	SCC	Squamous cell carcinoma

## Sheet: G1_NPC_HNSCC
Hugo_Symbol	NPC	HNSCC	pval	or	ci.up	ci.low	adjPval	Groupa	Groupb
CYP2A13	0	1	0.285714	0	15.6	0	0.6	0	0.25
FAT1	0	1	0.285714	0	15.6	0	0.6	0	0.25
FLT1	0	1	0.285714	0	15.6	0	0.6	0	0.25
GATA6	0	1	0.285714	0	15.6	0	0.6	0	0.25
HNF1A	0	1	0.285714	0	15.6	0	0.6	0	0.25
IDH2	0	1	0.285714	0	15.6	0	0.6	0	0.25
IGF1R	0	1	0.285714	0	15.6	0	0.6	0	0.25
KMT2A	0	1	0.285714	0	15.6	0	0.6	0	0.25
MYD88	0	1	0.285714	0	15.6	0	0.6	0	0.25
PAK3	0	1	0.285714	0	15.6	0	0.6	0	0.25
PTEN	1	1	0.505495	0.365148	34.8162	0.00383964	0.965035	0.1	0.25
ATM	1	0	1	#NUM!	#NUM!	0.0102719	1	0.1	0
CYSLTR2	1	0	1	#NUM!	#NUM!	0.0102719	1	0.1	0
FAAP100	1	0	1	#NUM!	#NUM!	0.0102719	1	0.1	0
NFKBIA	1	0	1	#NUM!	#NUM!	0.0102719	1	0.1	0
PGR	1	0	1	#NUM!	#NUM!	0.0102719	1	0.1	0
PTK2	1	0	1	#NUM!	#NUM!	0.0102719	1	0.1	0
RUNX1	1	0	1	#NUM!	#NUM!	0.0102719	1	0.1	0
SBDS	1	0	1	#NUM!	#NUM!	0.0102719	1	0.1	0
SLC7A8	1	0	1	#NUM!	#NUM!	0.0102719	1	0.1	0
SPOP	1	0	1	#NUM!	#NUM!	0.0102719	1	0.1	0

## Sheet: G2_G.HNSCC_Others
Hugo_Symbol	HNSCCg	nonHNSCCg	pval	or	ci.up	ci.low	adjPval	Groupa	Groupb
AR	0	1	0.222222	0	11.1429	0	1	0	0.25
CDKN2A	0	1	0.222222	0	11.1429	0	1	0	0.25
MLH1	0	1	0.222222	0	11.1429	0	1	0	0.25
PIK3C3	0	1	0.222222	0	11.1429	0	1	0	0.25
WRN	0	1	0.222222	0	11.1429	0	1	0	0.25
PTEN	2	0	1	#NUM!	#NUM!	0.0497513	1	0.142857	0
ATM	1	0	1	#NUM!	#NUM!	0.00734152	1	0.0714286	0
CYP2A13	1	0	1	#NUM!	#NUM!	0.00734152	1	0.0714286	0
CYSLTR2	1	0	1	#NUM!	#NUM!	0.00734152	1	0.0714286	0
FAAP100	1	0	1	#NUM!	#NUM!	0.00734152	1	0.0714286	0
FAT1	1	0	1	#NUM!	#NUM!	0.00734152	1	0.0714286	0
FLT1	1	0	1	#NUM!	#NUM!	0.00734152	1	0.0714286	0
GATA6	1	0	1	#NUM!	#NUM!	0.00734152	1	0.0714286	0
HNF1A	1	0	1	#NUM!	#NUM!	0.00734152	1	0.0714286	0
IDH2	1	0	1	#NUM!	#NUM!	0.00734152	1	0.0714286	0
IGF1R	1	0	1	#NUM!	#NUM!	0.00734152	1	0.0714286	0
KMT2A	1	0	1	#NUM!	#NUM!	0.00734152	1	0.0714286	0
MYD88	1	0	1	#NUM!	#NUM!	0.00734152	1	0.0714286	0
NFKBIA	1	0	1	#NUM!	#NUM!	0.00734152	1	0.0714286	0
PAK3	1	0	1	#NUM!	#NUM!	0.00734152	1	0.0714286	0
PGR	1	0	1	#NUM!	#NUM!	0.00734152	1	0.0714286	0
PTK2	1	0	1	#NUM!	#NUM!	0.00734152	1	0.0714286	0
RUNX1	1	0	1	#NUM!	#NUM!	0.00734152	1	0.0714286	0
SBDS	1	0	1	#NUM!	#NUM!	0.00734152	1	0.0714286	0
SLC7A8	1	0	1	#NUM!	#NUM!	0.00734152	1	0.0714286	0
SPOP	1	0	1	#NUM!	#NUM!	0.00734152	1	0.0714286	0

## Sheet: G3_NPC_Others
Hugo_Symbol	NPC	nonNPC	pval	or	ci.up	ci.low	adjPval	Groupa	Groupb
AR	0	1	0.444444	0	31.2003	0	0.77037	0	0.125
CDKN2A	0	1	0.444444	0	31.2003	0	0.77037	0	0.125
CYP2A13	0	1	0.444444	0	31.2003	0	0.77037	0	0.125
FAT1	0	1	0.444444	0	31.2003	0	0.77037	0	0.125
FLT1	0	1	0.444444	0	31.2003	0	0.77037	0	0.125
GATA6	0	1	0.444444	0	31.2003	0	0.77037	0	0.125
HNF1A	0	1	0.444444	0	31.2003	0	0.77037	0	0.125
IDH2	0	1	0.444444	0	31.2003	0	0.77037	0	0.125
IGF1R	0	1	0.444444	0	31.2003	0	0.77037	0	0.125
KMT2A	0	1	0.444444	0	31.2003	0	0.77037	0	0.125
MLH1	0	1	0.444444	0	31.2003	0	0.77037	0	0.125
MYD88	0	1	0.444444	0	31.2003	0	0.77037	0	0.125
PAK3	0	1	0.444444	0	31.2003	0	0.77037	0	0.125
PIK3C3	0	1	0.444444	0	31.2003	0	0.77037	0	0.125
WRN	0	1	0.444444	0	31.2003	0	0.77037	0	0.125
ATM	1	0	1	#NUM!	#NUM!	0.0205281	1	0.1	0
CYSLTR2	1	0	1	#NUM!	#NUM!	0.0205281	1	0.1	0
FAAP100	1	0	1	#NUM!	#NUM!	0.0205281	1	0.1	0
NFKBIA	1	0	1	#NUM!	#NUM!	0.0205281	1	0.1	0
PGR	1	0	1	#NUM!	#NUM!	0.0205281	1	0.1	0
PTEN	1	1	1	0.788816	69.6401	0.00893831	1	0.1	0.125
PTK2	1	0	1	#NUM!	#NUM!	0.0205281	1	0.1	0
RUNX1	1	0	1	#NUM!	#NUM!	0.0205281	1	0.1	0
SBDS	1	0	1	#NUM!	#NUM!	0.0205281	1	0.1	0
SLC7A8	1	0	1	#NUM!	#NUM!	0.0205281	1	0.1	0
SPOP	1	0	1	#NUM!	#NUM!	0.0205281	1	0.1	0

## Sheet: G4_Disease_class
Hugo_Symbol	SCC	nonSCC	pval	or	ci.up	ci.low	adjPval	Groupa	Groupb
CDKN2A	0	1	0.166667	0	7.8	0	1	0	0.333333
PIK3C3	0	1	0.166667	0	7.8	0	1	0	0.333333
WRN	0	1	0.166667	0	7.8	0	1	0	0.333333
AR	1	0	1	#NUM!	#NUM!	0.00514375	1	0.0666667	0
ATM	1	0	1	#NUM!	#NUM!	0.00514375	1	0.0666667	0
CYP2A13	1	0	1	#NUM!	#NUM!	0.00514375	1	0.0666667	0
CYSLTR2	1	0	1	#NUM!	#NUM!	0.00514375	1	0.0666667	0
FAAP100	1	0	1	#NUM!	#NUM!	0.00514375	1	0.0666667	0
FAT1	1	0	1	#NUM!	#NUM!	0.00514375	1	0.0666667	0
FLT1	1	0	1	#NUM!	#NUM!	0.00514375	1	0.0666667	0
GATA6	1	0	1	#NUM!	#NUM!	0.00514375	1	0.0666667	0
HNF1A	1	0	1	#NUM!	#NUM!	0.00514375	1	0.0666667	0
IDH2	1	0	1	#NUM!	#NUM!	0.00514375	1	0.0666667	0
IGF1R	1	0	1	#NUM!	#NUM!	0.00514375	1	0.0666667	0
KMT2A	1	0	1	#NUM!	#NUM!	0.00514375	1	0.0666667	0
MLH1	1	0	1	#NUM!	#NUM!	0.00514375	1	0.0666667	0
MYD88	1	0	1	#NUM!	#NUM!	0.00514375	1	0.0666667	0
NFKBIA	1	0	1	#NUM!	#NUM!	0.00514375	1	0.0666667	0
PAK3	1	0	1	#NUM!	#NUM!	0.00514375	1	0.0666667	0
PGR	1	0	1	#NUM!	#NUM!	0.00514375	1	0.0666667	0
PTEN	2	0	1	#NUM!	#NUM!	0.0331329	1	0.133333	0
PTK2	1	0	1	#NUM!	#NUM!	0.00514375	1	0.0666667	0
RUNX1	1	0	1	#NUM!	#NUM!	0.00514375	1	0.0666667	0
SBDS	1	0	1	#NUM!	#NUM!	0.00514375	1	0.0666667	0
SLC7A8	1	0	1	#NUM!	#NUM!	0.00514375	1	0.0666667	0
SPOP	1	0	1	#NUM!	#NUM!	0.00514375	1	0.0666667	0
