# Supplementary material for: Anlotinib reversed resistance to PD-1 inhibitors in recurrent and metastatic head and neck cancers: a real-world retrospective study
Source: Cancer Immunol Immunother. 2024 Aug 6;73(10):199. doi: 10.1007/s00262-024-03784-5 (PMC11303650; doi:10.1007/s00262-024-03784-5)
Supplement: Supplementary file 10 — Supplementary file10 (XLSX 68 kb) [file 262_2024_3784_MOESM10_ESM.xlsx]

## Sheet: OS longrank significant
FeatureNum	TAG	Genes	Cmb_logic	Variant_Type	Mut_func	Mut_cases	WT_cases	Mut_median_survival	WT_median_survival	mutant_ratio%	balance_index	p_val	p_sig	p_adj	padj_sig
1	MGMTp.L84F	['MGMTp.L84F']	N/A	MGMTp.L84F	Hazard	4	14	7	18	22.2	0.482206	0.000567187	***	0.0175231	*
1	SETD2p.M1080I	['SETD2p.M1080I']	N/A	SETD2p.M1080I	Hazard	4	14	8	18	22.2	0.482206	0.00363694	**	0.104141	n.s.
1	METp.N375S	['METp.N375S']	N/A	METp.N375S	Hazard	4	14	10	18	22.2	0.482206	0.0132352	*	0.330599	n.s.
1	PREX2p.S1488L	['PREX2p.S1488L']	N/A	PREX2p.S1488L	Hazard	5	13	7	18	27.8	0.513332	0.0148436	*	0.335123	n.s.
1	IKBKEp.A517V	['IKBKEp.A517V']	N/A	IKBKEp.A517V	Hazard	8	10	8	18	44.4	0.519967	0.0170052	*	0.376682	n.s.
1	CDKN1Ap.S31R	['CDKN1Ap.S31R']	N/A	CDKN1Ap.S31R	Hazard	10	8	10	inf	55.6	0.471109	0.0223607	*	0.434226	n.s.
1	NQO1p.P187S	['NQO1p.P187S']	N/A	NQO1p.P187S	Hazard	9	9	10	inf	50	0.5	0.0249666	*	0.434226	n.s.
1	XRCC1p.Q399R	['XRCC1p.Q399R']	N/A	XRCC1p.Q399R	Hazard	12	6	10	inf	66.7	0.389975	0.0261649	*	0.434226	n.s.
1	FANCAp.G501S	['FANCAp.G501S']	N/A	FANCAp.G501S	Hazard	12	6	10	inf	66.7	0.389975	0.0261649	*	0.434226	n.s.
1	ERBB2p.P1170A	['ERBB2p.P1170A']	N/A	ERBB2p.P1170A	Hazard	9	9	10	inf	50	0.5	0.0282909	*	0.434226	n.s.
1	ADH1Bp.H48R	['ADH1Bp.H48R']	N/A	ADH1Bp.H48R	Hazard	4	14	16	18	22.2	0.482206	0.036617	*	0.434226	n.s.
1	POLD1p.R119H	['POLD1p.R119H']	N/A	POLD1p.R119H	Hazard	6	12	10	inf	33.3	0.528321	0.0372426	*	0.437229	n.s.
1	CEP57p.R448G	['CEP57p.R448G']	N/A	CEP57p.R448G	Hazard	6	12	8	inf	33.3	0.528321	0.0392109	*	0.455778	n.s.
1	BCRp.V1094fs	['BCRp.V1094fs']	N/A	BCRp.V1094fs	Hazard	5	13	10	inf	27.8	0.513332	0.0458108	*	0.475687	n.s.
1	XRCC1p.R194W	['XRCC1p.R194W']	N/A	XRCC1p.R194W	Hazard	9	9	10	inf	50	0.5	0.0463841	*	0.475687	n.s.

## Sheet: OS logrank all
FeatureNum	TAG	Genes	Cmb_logic	Variant_Type	Mut_func	Mut_cases	WT_cases	Mut_median_survival	WT_median_survival	mutant_ratio%	balance_index	p_val	p_sig	p_adj	padj_sig
1	MGMTp.L84F	['MGMTp.L84F']	N/A	MGMTp.L84F	Hazard	4	14	7	18	22.2	0.482206	0.000567187	***	0.0175231	*
1	SETD2p.M1080I	['SETD2p.M1080I']	N/A	SETD2p.M1080I	Hazard	4	14	8	18	22.2	0.482206	0.00363694	**	0.104141	n.s.
1	METp.N375S	['METp.N375S']	N/A	METp.N375S	Hazard	4	14	10	18	22.2	0.482206	0.0132352	*	0.330599	n.s.
1	PREX2p.S1488L	['PREX2p.S1488L']	N/A	PREX2p.S1488L	Hazard	5	13	7	18	27.8	0.513332	0.0148436	*	0.335123	n.s.
1	IKBKEp.A517V	['IKBKEp.A517V']	N/A	IKBKEp.A517V	Hazard	8	10	8	18	44.4	0.519967	0.0170052	*	0.376682	n.s.
1	CDKN1Ap.S31R	['CDKN1Ap.S31R']	N/A	CDKN1Ap.S31R	Hazard	10	8	10	inf	55.6	0.471109	0.0223607	*	0.434226	n.s.
1	NQO1p.P187S	['NQO1p.P187S']	N/A	NQO1p.P187S	Hazard	9	9	10	inf	50	0.5	0.0249666	*	0.434226	n.s.
1	XRCC1p.Q399R	['XRCC1p.Q399R']	N/A	XRCC1p.Q399R	Hazard	12	6	10	inf	66.7	0.389975	0.0261649	*	0.434226	n.s.
1	FANCAp.G501S	['FANCAp.G501S']	N/A	FANCAp.G501S	Hazard	12	6	10	inf	66.7	0.389975	0.0261649	*	0.434226	n.s.
1	ERBB2p.P1170A	['ERBB2p.P1170A']	N/A	ERBB2p.P1170A	Hazard	9	9	10	inf	50	0.5	0.0282909	*	0.434226	n.s.
1	ADH1Bp.H48R	['ADH1Bp.H48R']	N/A	ADH1Bp.H48R	Hazard	4	14	16	18	22.2	0.482206	0.036617	*	0.434226	n.s.
1	POLD1p.R119H	['POLD1p.R119H']	N/A	POLD1p.R119H	Hazard	6	12	10	inf	33.3	0.528321	0.0372426	*	0.437229	n.s.
1	CEP57p.R448G	['CEP57p.R448G']	N/A	CEP57p.R448G	Hazard	6	12	8	inf	33.3	0.528321	0.0392109	*	0.455778	n.s.
1	BCRp.V1094fs	['BCRp.V1094fs']	N/A	BCRp.V1094fs	Hazard	5	13	10	inf	27.8	0.513332	0.0458108	*	0.475687	n.s.
1	XRCC1p.R194W	['XRCC1p.R194W']	N/A	XRCC1p.R194W	Hazard	9	9	10	inf	50	0.5	0.0463841	*	0.475687	n.s.
1	ARID2p.A1434S	['ARID2p.A1434S']	N/A	ARID2p.A1434S	Hazard	4	14	8	inf	22.2	0.482206	0.0599837	n.s.	0.475687	n.s.
1	ALKp.K1491R	['ALKp.K1491R']	N/A	ALKp.K1491R	Hazard	12	6	10	inf	66.7	0.389975	0.0626932	n.s.	0.475687	n.s.
1	ALKp.D1529E	['ALKp.D1529E']	N/A	ALKp.D1529E	Hazard	12	6	10	inf	66.7	0.389975	0.0626932	n.s.	0.475687	n.s.
1	DPYDp.R29C	['DPYDp.R29C']	N/A	DPYDp.R29C	Hazard	12	6	10	inf	66.7	0.389975	0.0626932	n.s.	0.475687	n.s.
1	PARP1p.V762A	['PARP1p.V762A']	N/A	PARP1p.V762A	Hazard	6	12	10	inf	33.3	0.528321	0.0703456	n.s.	0.475687	n.s.
1	ROS1p.D2207N	['ROS1p.D2207N']	N/A	ROS1p.D2207N	Hazard	11	7	16	inf	61.1	0.43419	0.0746216	n.s.	0.475687	n.s.
1	ROS1p.S2223C	['ROS1p.S2223C']	N/A	ROS1p.S2223C	Hazard	11	7	16	inf	61.1	0.43419	0.0746216	n.s.	0.475687	n.s.
1	ROS1p.K2222Q	['ROS1p.K2222Q']	N/A	ROS1p.K2222Q	Hazard	11	7	16	inf	61.1	0.43419	0.0746216	n.s.	0.475687	n.s.
1	AURKBp.M298T	['AURKBp.M298T']	N/A	AURKBp.M298T	Hazard	10	8	16	inf	55.6	0.471109	0.0774527	n.s.	0.475687	n.s.
1	RHBDF2p.A67S	['RHBDF2p.A67S']	N/A	RHBDF2p.A67S	Hazard	10	8	16	inf	55.6	0.471109	0.0819212	n.s.	0.475687	n.s.
1	FLT4p.H890Q	['FLT4p.H890Q']	N/A	FLT4p.H890Q	Hazard	9	9	10	inf	50	0.5	0.085845	n.s.	0.475687	n.s.
1	IL7Rp.V138I	['IL7Rp.V138I']	N/A	IL7Rp.V138I	Hazard	9	9	10	inf	50	0.5	0.0914877	n.s.	0.475687	n.s.
1	LRP1Bp.Q48R	['LRP1Bp.Q48R']	N/A	LRP1Bp.Q48R	Hazard	11	7	16	inf	61.1	0.43419	0.0936676	n.s.	0.475687	n.s.
1	HLA-Bp.R180L	['HLA-Bp.R180L']	N/A	HLA-Bp.R180L	Hazard	7	11	10	inf	38.9	0.529888	0.0981156	n.s.	0.475687	n.s.
1	HLA-Bp.E176V	['HLA-Bp.E176V']	N/A	HLA-Bp.E176V	Hazard	7	11	10	inf	38.9	0.529888	0.0981156	n.s.	0.475687	n.s.
1	PKHD1p.Q4048R	['PKHD1p.Q4048R']	N/A	PKHD1p.Q4048R	Hazard	11	7	16	inf	61.1	0.43419	0.103326	n.s.	0.475687	n.s.
1	RHBDF2p.P179L	['RHBDF2p.P179L']	N/A	RHBDF2p.P179L	Hazard	11	7	16	inf	61.1	0.43419	0.103326	n.s.	0.475687	n.s.
1	TTF1p.G360V	['TTF1p.G360V']	N/A	TTF1p.G360V	Hazard	5	13	10	18	27.8	0.513332	0.10664	n.s.	0.475687	n.s.
1	KMT2Cp.D348N	['KMT2Cp.D348N']	N/A	KMT2Cp.D348N	Hazard	5	13	10	18	27.8	0.513332	0.113682	n.s.	0.475687	n.s.
1	PRSS3p.T167S	['PRSS3p.T167S']	N/A	PRSS3p.T167S	Hazard	10	8	18	inf	55.6	0.471109	0.114472	n.s.	0.475687	n.s.
1	PRSS3p.K159Q	['PRSS3p.K159Q']	N/A	PRSS3p.K159Q	Hazard	10	8	18	inf	55.6	0.471109	0.114472	n.s.	0.475687	n.s.
1	PRSS3p.K172E	['PRSS3p.K172E']	N/A	PRSS3p.K172E	Hazard	10	8	18	inf	55.6	0.471109	0.114472	n.s.	0.475687	n.s.
1	IKBKEp.P628L	['IKBKEp.P628L']	N/A	IKBKEp.P628L	Hazard	7	11	10	inf	38.9	0.529888	0.114793	n.s.	0.475687	n.s.
1	PRSS1p.S181N	['PRSS1p.S181N']	N/A	PRSS1p.S181N	Hazard	13	5	16	inf	72.2	0.339073	0.11758	n.s.	0.475687	n.s.
1	ERCC5p.G1080R	['ERCC5p.G1080R']	N/A	ERCC5p.G1080R	Hazard	13	5	16	inf	72.2	0.339073	0.11758	n.s.	0.475687	n.s.
1	PRSS3p.A121S	['PRSS3p.A121S']	N/A	PRSS3p.A121S	Hazard	13	5	16	inf	72.2	0.339073	0.11758	n.s.	0.475687	n.s.
1	ERCC5p.G1053R	['ERCC5p.G1053R']	N/A	ERCC5p.G1053R	Hazard	13	5	16	inf	72.2	0.339073	0.11758	n.s.	0.475687	n.s.
1	ERCC5p.D1104H	['ERCC5p.D1104H']	N/A	ERCC5p.D1104H	Hazard	13	5	16	inf	72.2	0.339073	0.11758	n.s.	0.475687	n.s.
1	PRSS3p.A62G	['PRSS3p.A62G']	N/A	PRSS3p.A62G	Hazard	13	5	16	inf	72.2	0.339073	0.11758	n.s.	0.475687	n.s.
1	FGFR4p.P136L	['FGFR4p.P136L']	N/A	FGFR4p.P136L	Hazard	13	5	16	inf	72.2	0.339073	0.11758	n.s.	0.475687	n.s.
1	FAT1p.K4059N	['FAT1p.K4059N']	N/A	FAT1p.K4059N	Hazard	13	5	16	inf	72.2	0.339073	0.11758	n.s.	0.475687	n.s.
1	PRSS3p.F150S	['PRSS3p.F150S']	N/A	PRSS3p.F150S	Hazard	13	5	16	inf	72.2	0.339073	0.11758	n.s.	0.475687	n.s.
1	FLT3p.T227M	['FLT3p.T227M']	N/A	FLT3p.T227M	Hazard	13	5	16	inf	72.2	0.339073	0.11758	n.s.	0.475687	n.s.
1	PRSS3p.C139S	['PRSS3p.C139S']	N/A	PRSS3p.C139S	Hazard	13	5	16	inf	72.2	0.339073	0.11758	n.s.	0.475687	n.s.
1	PRSS1p.K170E	['PRSS1p.K170E']	N/A	PRSS1p.K170E	Hazard	13	5	16	inf	72.2	0.339073	0.11758	n.s.	0.475687	n.s.
1	PRSS3p.T67S	['PRSS3p.T67S']	N/A	PRSS3p.T67S	Hazard	13	5	16	inf	72.2	0.339073	0.11758	n.s.	0.475687	n.s.
1	FANCAp.G809D	['FANCAp.G809D']	N/A	FANCAp.G809D	Hazard	13	5	16	inf	72.2	0.339073	0.11758	n.s.	0.475687	n.s.
1	FOXA1p.A83T	['FOXA1p.A83T']	N/A	FOXA1p.A83T	Hazard	13	5	16	inf	72.2	0.339073	0.11758	n.s.	0.475687	n.s.
1	PRSS3p.T131A	['PRSS3p.T131A']	N/A	PRSS3p.T131A	Hazard	13	5	16	inf	72.2	0.339073	0.11758	n.s.	0.475687	n.s.
1	PRSS3p.T125A	['PRSS3p.T125A']	N/A	PRSS3p.T125A	Hazard	13	5	16	inf	72.2	0.339073	0.11758	n.s.	0.475687	n.s.
1	PRSS3p.T103fs	['PRSS3p.T103fs']	N/A	PRSS3p.T103fs	Hazard	13	5	16	inf	72.2	0.339073	0.11758	n.s.	0.475687	n.s.
1	FANCAp.T266A	['FANCAp.T266A']	N/A	FANCAp.T266A	Hazard	13	5	16	inf	72.2	0.339073	0.11758	n.s.	0.475687	n.s.
1	PRSS3p.K79E	['PRSS3p.K79E']	N/A	PRSS3p.K79E	Hazard	13	5	16	inf	72.2	0.339073	0.11758	n.s.	0.475687	n.s.
1	PRSS3p.S182N	['PRSS3p.S182N']	N/A	PRSS3p.S182N	Hazard	13	5	16	inf	72.2	0.339073	0.11758	n.s.	0.475687	n.s.
1	PRSS3p.M109L	['PRSS3p.M109L']	N/A	PRSS3p.M109L	Hazard	13	5	16	inf	72.2	0.339073	0.11758	n.s.	0.475687	n.s.
1	RECQL4p.S92P	['RECQL4p.S92P']	N/A	RECQL4p.S92P	Hazard	13	5	16	inf	72.2	0.339073	0.11758	n.s.	0.475687	n.s.
1	PRSS3p.R101fs	['PRSS3p.R101fs']	N/A	PRSS3p.R101fs	Hazard	13	5	16	inf	72.2	0.339073	0.11758	n.s.	0.475687	n.s.
1	PIK3R2p.S313P	['PIK3R2p.S313P']	N/A	PIK3R2p.S313P	Hazard	13	5	16	inf	72.2	0.339073	0.11758	n.s.	0.475687	n.s.
1	NOTCH2NLp.T158I	['NOTCH2NLp.T158I']	N/A	NOTCH2NLp.T158I	Hazard	13	5	16	inf	72.2	0.339073	0.11758	n.s.	0.475687	n.s.
1	CHEK1p.I471V	['CHEK1p.I471V']	N/A	CHEK1p.I471V	Hazard	13	5	16	inf	72.2	0.339073	0.11758	n.s.	0.475687	n.s.
1	NCOR1p.K178N	['NCOR1p.K178N']	N/A	NCOR1p.K178N	Hazard	13	5	16	inf	72.2	0.339073	0.11758	n.s.	0.475687	n.s.
1	ASXL1p.L815P	['ASXL1p.L815P']	N/A	ASXL1p.L815P	Hazard	13	5	16	inf	72.2	0.339073	0.11758	n.s.	0.475687	n.s.
1	ATMp.N1983S	['ATMp.N1983S']	N/A	ATMp.N1983S	Hazard	13	5	16	inf	72.2	0.339073	0.11758	n.s.	0.475687	n.s.
1	NUTM1p.P50L	['NUTM1p.P50L']	N/A	NUTM1p.P50L	Hazard	13	5	16	inf	72.2	0.339073	0.11758	n.s.	0.475687	n.s.
1	TSHRp.E727D	['TSHRp.E727D']	N/A	TSHRp.E727D	Hazard	13	5	16	inf	72.2	0.339073	0.11758	n.s.	0.475687	n.s.
1	NCOR1p.R190*	['NCOR1p.R190*']	N/A	NCOR1p.R190*	Hazard	13	5	16	inf	72.2	0.339073	0.11758	n.s.	0.475687	n.s.
1	NCOR1p.E191K	['NCOR1p.E191K']	N/A	NCOR1p.E191K	Hazard	13	5	16	inf	72.2	0.339073	0.11758	n.s.	0.475687	n.s.
1	NCOR1p.S172L	['NCOR1p.S172L']	N/A	NCOR1p.S172L	Hazard	13	5	16	inf	72.2	0.339073	0.11758	n.s.	0.475687	n.s.
1	AURKAp.I57V	['AURKAp.I57V']	N/A	AURKAp.I57V	Hazard	13	5	16	inf	72.2	0.339073	0.11758	n.s.	0.475687	n.s.
1	TP53p.P72R	['TP53p.P72R']	N/A	TP53p.P72R	Hazard	13	5	16	inf	72.2	0.339073	0.11758	n.s.	0.475687	n.s.
1	AXLp.N266D	['AXLp.N266D']	N/A	AXLp.N266D	Hazard	13	5	16	inf	72.2	0.339073	0.11758	n.s.	0.475687	n.s.
1	BRIP1p.S919P	['BRIP1p.S919P']	N/A	BRIP1p.S919P	Hazard	13	5	16	inf	72.2	0.339073	0.11758	n.s.	0.475687	n.s.
1	BMPR1Ap.P2T	['BMPR1Ap.P2T']	N/A	BMPR1Ap.P2T	Hazard	13	5	16	inf	72.2	0.339073	0.11758	n.s.	0.475687	n.s.
1	BRCA2p.V2466A	['BRCA2p.V2466A']	N/A	BRCA2p.V2466A	Hazard	13	5	16	inf	72.2	0.339073	0.11758	n.s.	0.475687	n.s.
1	NRG1p.R17Q	['NRG1p.R17Q']	N/A	NRG1p.R17Q	Hazard	13	5	16	inf	72.2	0.339073	0.11758	n.s.	0.475687	n.s.
1	AURKAp.F31I	['AURKAp.F31I']	N/A	AURKAp.F31I	Hazard	13	5	16	inf	72.2	0.339073	0.11758	n.s.	0.475687	n.s.
1	PDCD1LG2p.F229S	['PDCD1LG2p.F229S']	N/A	PDCD1LG2p.F229S	Hazard	13	5	16	inf	72.2	0.339073	0.11758	n.s.	0.475687	n.s.
1	HNF1Ap.S574G	['HNF1Ap.S574G']	N/A	HNF1Ap.S574G	Hazard	13	5	16	inf	72.2	0.339073	0.11758	n.s.	0.475687	n.s.
1	MYCLp.T362S	['MYCLp.T362S']	N/A	MYCLp.T362S	Hazard	13	5	16	inf	72.2	0.339073	0.11758	n.s.	0.475687	n.s.
1	PMS2p.K541E	['PMS2p.K541E']	N/A	PMS2p.K541E	Hazard	13	5	16	inf	72.2	0.339073	0.11758	n.s.	0.475687	n.s.
1	SLC34A2p.D634G	['SLC34A2p.D634G']	N/A	SLC34A2p.D634G	Hazard	13	5	16	inf	72.2	0.339073	0.11758	n.s.	0.475687	n.s.
1	ALKp.I1461V	['ALKp.I1461V']	N/A	ALKp.I1461V	Hazard	13	5	16	inf	72.2	0.339073	0.11758	n.s.	0.475687	n.s.
1	APCp.V1822D	['APCp.V1822D']	N/A	APCp.V1822D	Hazard	13	5	16	inf	72.2	0.339073	0.11758	n.s.	0.475687	n.s.
1	KMT2Cp.L291F	['KMT2Cp.L291F']	N/A	KMT2Cp.L291F	Hazard	13	5	16	inf	72.2	0.339073	0.11758	n.s.	0.475687	n.s.
1	KMT2Cp.T316S	['KMT2Cp.T316S']	N/A	KMT2Cp.T316S	Hazard	13	5	16	inf	72.2	0.339073	0.11758	n.s.	0.475687	n.s.
1	PRSS1p.N29I	['PRSS1p.N29I']	N/A	PRSS1p.N29I	Hazard	13	5	16	inf	72.2	0.339073	0.11758	n.s.	0.475687	n.s.
1	MLH3p.N826D	['MLH3p.N826D']	N/A	MLH3p.N826D	Hazard	13	5	16	inf	72.2	0.339073	0.11758	n.s.	0.475687	n.s.
1	PIK3R2p.S234R	['PIK3R2p.S234R']	N/A	PIK3R2p.S234R	Hazard	13	5	16	inf	72.2	0.339073	0.11758	n.s.	0.475687	n.s.
1	FRG1p.A148D	['FRG1p.A148D']	N/A	FRG1p.A148D	Hazard	9	9	16	inf	50	0.5	0.121159	n.s.	0.475687	n.s.
1	FGFR4p.G388R	['FGFR4p.G388R']	N/A	FGFR4p.G388R	Hazard	7	11	10	18	38.9	0.529888	0.123859	n.s.	0.475687	n.s.
1	PARK2p.S167N	['PARK2p.S167N']	N/A	PARK2p.S167N	Hazard	10	8	16	inf	55.6	0.471109	0.123945	n.s.	0.475687	n.s.
1	ERBINp.S1112L	['ERBINp.S1112L']	N/A	ERBINp.S1112L	Protective	4	14	inf	16	22.2	0.482206	0.142386	n.s.	0.475687	n.s.
1	MAP3K1p.V906I	['MAP3K1p.V906I']	N/A	MAP3K1p.V906I	Hazard	10	8	16	inf	55.6	0.471109	0.165724	n.s.	0.475687	n.s.
1	MAP3K1p.T949del	['MAP3K1p.T949del']	N/A	MAP3K1p.T949del	Hazard	10	8	16	inf	55.6	0.471109	0.165724	n.s.	0.475687	n.s.
1	TSHRp.R248S	['TSHRp.R248S']	N/A	TSHRp.R248S	Hazard	7	11	10	18	38.9	0.529888	0.172332	n.s.	0.475687	n.s.
1	WRNp.L1074F	['WRNp.L1074F']	N/A	WRNp.L1074F	Hazard	13	5	16	inf	72.2	0.339073	0.173006	n.s.	0.475687	n.s.
1	PRSS3p.L35V	['PRSS3p.L35V']	N/A	PRSS3p.L35V	Hazard	5	13	10	inf	27.8	0.513332	0.174591	n.s.	0.475687	n.s.
1	PRSS1p.P17S	['PRSS1p.P17S']	N/A	PRSS1p.P17S	Hazard	5	13	10	inf	27.8	0.513332	0.174591	n.s.	0.475687	n.s.
1	PRSS1p.G49V	['PRSS1p.G49V']	N/A	PRSS1p.G49V	Hazard	5	13	10	inf	27.8	0.513332	0.174591	n.s.	0.475687	n.s.
1	PRSS1p.I53N	['PRSS1p.I53N']	N/A	PRSS1p.I53N	Hazard	5	13	10	inf	27.8	0.513332	0.174591	n.s.	0.475687	n.s.
1	PRSS1p.N54S	['PRSS1p.N54S']	N/A	PRSS1p.N54S	Hazard	5	13	10	inf	27.8	0.513332	0.174591	n.s.	0.475687	n.s.
1	PRSS1p.A16V	['PRSS1p.A16V']	N/A	PRSS1p.A16V	Hazard	5	13	10	inf	27.8	0.513332	0.174591	n.s.	0.475687	n.s.
1	PRSS1p.A15G	['PRSS1p.A15G']	N/A	PRSS1p.A15G	Hazard	5	13	10	inf	27.8	0.513332	0.174591	n.s.	0.475687	n.s.
1	PRSS1p.M183V	['PRSS1p.M183V']	N/A	PRSS1p.M183V	Hazard	5	13	10	inf	27.8	0.513332	0.174591	n.s.	0.475687	n.s.
1	DOT1Lp.V1418L	['DOT1Lp.V1418L']	N/A	DOT1Lp.V1418L	Hazard	5	13	10	18	27.8	0.513332	0.181493	n.s.	0.475687	n.s.
1	FAT1p.V482I	['FAT1p.V482I']	N/A	FAT1p.V482I	Protective	6	12	inf	16	33.3	0.528321	0.183263	n.s.	0.475687	n.s.
1	FAT1p.S404R	['FAT1p.S404R']	N/A	FAT1p.S404R	Protective	6	12	inf	16	33.3	0.528321	0.183263	n.s.	0.475687	n.s.
1	PRSS3p.S45Y	['PRSS3p.S45Y']	N/A	PRSS3p.S45Y	Hazard	9	9	16	inf	50	0.5	0.185944	n.s.	0.475687	n.s.
1	CYP2D6p.T486S	['CYP2D6p.T486S']	N/A	CYP2D6p.T486S	Protective	5	13	inf	10	27.8	0.513332	0.18757	n.s.	0.475687	n.s.
1	FGFR4p.R401P	['FGFR4p.R401P']	N/A	FGFR4p.R401P	Hazard	5	13	10	inf	27.8	0.513332	0.188564	n.s.	0.475687	n.s.
1	FGFR4p.T405P	['FGFR4p.T405P']	N/A	FGFR4p.T405P	Hazard	5	13	10	inf	27.8	0.513332	0.188564	n.s.	0.475687	n.s.
1	FGFR4p.A404P	['FGFR4p.A404P']	N/A	FGFR4p.A404P	Hazard	5	13	10	inf	27.8	0.513332	0.188564	n.s.	0.475687	n.s.
1	FAT1p.A131V	['FAT1p.A131V']	N/A	FAT1p.A131V	Hazard	5	13	8	18	27.8	0.513332	0.198811	n.s.	0.475687	n.s.
1	TET2p.I1762V	['TET2p.I1762V']	N/A	TET2p.I1762V	Hazard	6	12	8	18	33.3	0.528321	0.199255	n.s.	0.475687	n.s.
1	KMT2Cp.R909K	['KMT2Cp.R909K']	N/A	KMT2Cp.R909K	Hazard	6	12	8	18	33.3	0.528321	0.199255	n.s.	0.475687	n.s.
1	ABCB1p.S893A	['ABCB1p.S893A']	N/A	ABCB1p.S893A	Hazard	11	7	16	inf	61.1	0.43419	0.202599	n.s.	0.475687	n.s.
1	CHD4p.E139D	['CHD4p.E139D']	N/A	CHD4p.E139D	Hazard	10	8	18	inf	55.6	0.471109	0.204695	n.s.	0.475687	n.s.
1	PLCB4p.A21T	['PLCB4p.A21T']	N/A	PLCB4p.A21T	Hazard	9	9	16	inf	50	0.5	0.211433	n.s.	0.475687	n.s.
1	DLL3p.L218P	['DLL3p.L218P']	N/A	DLL3p.L218P	Hazard	9	9	18	inf	50	0.5	0.214949	n.s.	0.475687	n.s.
1	CD3EAPp.Q504K	['CD3EAPp.Q504K']	N/A	CD3EAPp.Q504K	Hazard	7	11	16	inf	38.9	0.529888	0.216904	n.s.	0.475687	n.s.
1	NRG1p.G583V	['NRG1p.G583V']	N/A	NRG1p.G583V	Hazard	8	10	16	18	44.4	0.519967	0.221091	n.s.	0.475687	n.s.
1	FANCIp.A86V	['FANCIp.A86V']	N/A	FANCIp.A86V	Hazard	8	10	10	18	44.4	0.519967	0.221091	n.s.	0.475687	n.s.
1	PKHD1p.Q3899R	['PKHD1p.Q3899R']	N/A	PKHD1p.Q3899R	Hazard	10	8	16	inf	55.6	0.471109	0.228412	n.s.	0.475687	n.s.
1	PTCH1p.P1315L	['PTCH1p.P1315L']	N/A	PTCH1p.P1315L	Hazard	11	7	16	inf	61.1	0.43419	0.229892	n.s.	0.475687	n.s.
1	IFNA4p.A74T	['IFNA4p.A74T']	N/A	IFNA4p.A74T	Protective	5	13	18	10	27.8	0.513332	0.25072	n.s.	0.475687	n.s.
1	EPHA3p.W924R	['EPHA3p.W924R']	N/A	EPHA3p.W924R	Hazard	5	13	16	18	27.8	0.513332	0.264927	n.s.	0.475687	n.s.
1	KMT2Bp.R1021fs	['KMT2Bp.R1021fs']	N/A	KMT2Bp.R1021fs	Hazard	12	6	16	inf	66.7	0.389975	0.267967	n.s.	0.475687	n.s.
1	LHCGRp.N312S	['LHCGRp.N312S']	N/A	LHCGRp.N312S	Hazard	12	6	16	inf	66.7	0.389975	0.267967	n.s.	0.475687	n.s.
1	DTLp.K694T	['DTLp.K694T']	N/A	DTLp.K694T	Hazard	12	6	16	inf	66.7	0.389975	0.267967	n.s.	0.475687	n.s.
1	DTLp.A436V	['DTLp.A436V']	N/A	DTLp.A436V	Hazard	12	6	16	inf	66.7	0.389975	0.267967	n.s.	0.475687	n.s.
1	MAP3K4p.R157H	['MAP3K4p.R157H']	N/A	MAP3K4p.R157H	Hazard	12	6	16	inf	66.7	0.389975	0.267967	n.s.	0.475687	n.s.
1	AIPp.Q228K	['AIPp.Q228K']	N/A	AIPp.Q228K	Hazard	12	6	16	inf	66.7	0.389975	0.267967	n.s.	0.475687	n.s.
1	AIPp.Q307R	['AIPp.Q307R']	N/A	AIPp.Q307R	Hazard	12	6	16	inf	66.7	0.389975	0.267967	n.s.	0.475687	n.s.
1	PKHD1p.L1870V	['PKHD1p.L1870V']	N/A	PKHD1p.L1870V	Hazard	12	6	16	inf	66.7	0.389975	0.267967	n.s.	0.475687	n.s.
1	TNFRSF11Ap.A192V	['TNFRSF11Ap.A192V']	N/A	TNFRSF11Ap.A192V	Hazard	12	6	16	inf	66.7	0.389975	0.267967	n.s.	0.475687	n.s.
1	FRG1p.I178M	['FRG1p.I178M']	N/A	FRG1p.I178M	Hazard	12	6	16	inf	66.7	0.389975	0.267967	n.s.	0.475687	n.s.
1	PDE11Ap.R184Q	['PDE11Ap.R184Q']	N/A	PDE11Ap.R184Q	Hazard	12	6	16	inf	66.7	0.389975	0.267967	n.s.	0.475687	n.s.
1	TEKp.Q346P	['TEKp.Q346P']	N/A	TEKp.Q346P	Hazard	12	6	16	inf	66.7	0.389975	0.267967	n.s.	0.475687	n.s.
1	CYP2A6p.F392Y	['CYP2A6p.F392Y']	N/A	CYP2A6p.F392Y	Hazard	12	6	16	inf	66.7	0.389975	0.267967	n.s.	0.475687	n.s.
1	IL7Rp.I66T	['IL7Rp.I66T']	N/A	IL7Rp.I66T	Hazard	8	10	10	inf	44.4	0.519967	0.270405	n.s.	0.475687	n.s.
1	RNF43p.R117H	['RNF43p.R117H']	N/A	RNF43p.R117H	Hazard	9	9	16	18	50	0.5	0.272787	n.s.	0.475687	n.s.
1	RECQL4p.E267D	['RECQL4p.E267D']	N/A	RECQL4p.E267D	Hazard	5	13	8	inf	27.8	0.513332	0.274159	n.s.	0.475687	n.s.
1	FAT1p.S3554A	['FAT1p.S3554A']	N/A	FAT1p.S3554A	Hazard	12	6	10	inf	66.7	0.389975	0.284085	n.s.	0.475687	n.s.
1	FANCAp.A412V	['FANCAp.A412V']	N/A	FANCAp.A412V	Hazard	5	13	16	inf	27.8	0.513332	0.28957	n.s.	0.475687	n.s.
1	PRSS1p.Q56*	['PRSS1p.Q56*']	N/A	PRSS1p.Q56*	Hazard	4	14	18	inf	22.2	0.482206	0.295479	n.s.	0.475687	n.s.
1	PRSS1p.N54K	['PRSS1p.N54K']	N/A	PRSS1p.N54K	Hazard	4	14	18	inf	22.2	0.482206	0.295479	n.s.	0.475687	n.s.
1	FLT3p.D7G	['FLT3p.D7G']	N/A	FLT3p.D7G	Protective	5	13	18	16	27.8	0.513332	0.2996	n.s.	0.475687	n.s.
1	CYP2D6p.G373S	['CYP2D6p.G373S']	N/A	CYP2D6p.G373S	Hazard	4	14	16	18	22.2	0.482206	0.303374	n.s.	0.475687	n.s.
1	MC1Rp.I120T	['MC1Rp.I120T']	N/A	MC1Rp.I120T	Hazard	4	14	16	18	22.2	0.482206	0.303374	n.s.	0.475687	n.s.
1	SETD2p.P1962L	['SETD2p.P1962L']	N/A	SETD2p.P1962L	Hazard	12	6	16	inf	66.7	0.389975	0.314536	n.s.	0.479565	n.s.
1	MC1Rp.R163Q	['MC1Rp.R163Q']	N/A	MC1Rp.R163Q	Hazard	9	9	18	inf	50	0.5	0.320569	n.s.	0.487498	n.s.
1	SDHAp.L649fs	['SDHAp.L649fs']	N/A	SDHAp.L649fs	Hazard	9	9	18	inf	50	0.5	0.320569	n.s.	0.487498	n.s.
1	TEKp.I148T	['TEKp.I148T']	N/A	TEKp.I148T	Protective	5	13	inf	16	27.8	0.513332	0.325821	n.s.	0.494843	n.s.
1	FGFR4p.V10I	['FGFR4p.V10I']	N/A	FGFR4p.V10I	Hazard	12	6	16	inf	66.7	0.389975	0.337422	n.s.	0.506565	n.s.
1	NOTCH2NLp.S181R	['NOTCH2NLp.S181R']	N/A	NOTCH2NLp.S181R	Hazard	12	6	16	inf	66.7	0.389975	0.337422	n.s.	0.506565	n.s.
1	NOTCH2p.C19W	['NOTCH2p.C19W']	N/A	NOTCH2p.C19W	Hazard	12	6	16	inf	66.7	0.389975	0.337422	n.s.	0.506565	n.s.
1	NOTCH2NLp.P113L	['NOTCH2NLp.P113L']	N/A	NOTCH2NLp.P113L	Hazard	12	6	16	inf	66.7	0.389975	0.337422	n.s.	0.506565	n.s.
1	NOTCH2NLp.T196S	['NOTCH2NLp.T196S']	N/A	NOTCH2NLp.T196S	Hazard	12	6	16	inf	66.7	0.389975	0.337422	n.s.	0.506565	n.s.
1	NOTCH2p.E38K	['NOTCH2p.E38K']	N/A	NOTCH2p.E38K	Hazard	12	6	16	inf	66.7	0.389975	0.337422	n.s.	0.506565	n.s.
1	NOTCH2NLp.S67P	['NOTCH2NLp.S67P']	N/A	NOTCH2NLp.S67P	Hazard	12	6	16	inf	66.7	0.389975	0.337422	n.s.	0.506565	n.s.
1	NOTCH2p.N46S	['NOTCH2p.N46S']	N/A	NOTCH2p.N46S	Hazard	12	6	16	inf	66.7	0.389975	0.337422	n.s.	0.506565	n.s.
1	NOTCH2NLp.P188H	['NOTCH2NLp.P188H']	N/A	NOTCH2NLp.P188H	Hazard	12	6	16	inf	66.7	0.389975	0.337422	n.s.	0.506565	n.s.
1	PRSS1p.C171Y	['PRSS1p.C171Y']	N/A	PRSS1p.C171Y	Hazard	6	12	18	inf	33.3	0.528321	0.357685	n.s.	0.532143	n.s.
1	PRSS3p.V118I	['PRSS3p.V118I']	N/A	PRSS3p.V118I	Hazard	6	12	18	inf	33.3	0.528321	0.357685	n.s.	0.532143	n.s.
1	PRSS3p.S115T	['PRSS3p.S115T']	N/A	PRSS3p.S115T	Hazard	6	12	18	inf	33.3	0.528321	0.357685	n.s.	0.532143	n.s.
1	PRSS3p.R122H	['PRSS3p.R122H']	N/A	PRSS3p.R122H	Hazard	6	12	18	inf	33.3	0.528321	0.357685	n.s.	0.532143	n.s.
1	CYP2A7p.N438Y	['CYP2A7p.N438Y']	N/A	CYP2A7p.N438Y	Protective	4	14	18	16	22.2	0.482206	0.361346	n.s.	0.532143	n.s.
1	CYP2A6p.I471T	['CYP2A6p.I471T']	N/A	CYP2A6p.I471T	Protective	4	14	18	16	22.2	0.482206	0.361346	n.s.	0.532143	n.s.
1	CYP2A6p.N438Y	['CYP2A6p.N438Y']	N/A	CYP2A6p.N438Y	Protective	4	14	18	16	22.2	0.482206	0.361346	n.s.	0.532143	n.s.
1	PDGFRAp.S478P	['PDGFRAp.S478P']	N/A	PDGFRAp.S478P	Protective	4	14	inf	16	22.2	0.482206	0.361346	n.s.	0.532143	n.s.
1	CYP2A7p.I471T	['CYP2A7p.I471T']	N/A	CYP2A7p.I471T	Protective	4	14	18	16	22.2	0.482206	0.361346	n.s.	0.532143	n.s.
1	BRCA1p.E1038G	['BRCA1p.E1038G']	N/A	BRCA1p.E1038G	Hazard	7	11	10	18	38.9	0.529888	0.361351	n.s.	0.532143	n.s.
1	BRCA1p.K1183R	['BRCA1p.K1183R']	N/A	BRCA1p.K1183R	Hazard	7	11	10	18	38.9	0.529888	0.361351	n.s.	0.532143	n.s.
1	BRCA1p.P871L	['BRCA1p.P871L']	N/A	BRCA1p.P871L	Hazard	7	11	10	18	38.9	0.529888	0.361351	n.s.	0.532143	n.s.
1	BRCA1p.S1613G	['BRCA1p.S1613G']	N/A	BRCA1p.S1613G	Hazard	7	11	10	18	38.9	0.529888	0.361351	n.s.	0.532143	n.s.
1	CTLA4p.T17A	['CTLA4p.T17A']	N/A	CTLA4p.T17A	Hazard	10	8	16	inf	55.6	0.471109	0.365616	n.s.	0.537212	n.s.
1	KDRp.Q472H	['KDRp.Q472H']	N/A	KDRp.Q472H	Hazard	12	6	16	inf	66.7	0.389975	0.376143	n.s.	0.546911	n.s.
1	MEN1p.T541A	['MEN1p.T541A']	N/A	MEN1p.T541A	Hazard	12	6	16	inf	66.7	0.389975	0.376143	n.s.	0.546911	n.s.
1	SETBP1p.P1130T	['SETBP1p.P1130T']	N/A	SETBP1p.P1130T	Hazard	5	13	16	inf	27.8	0.513332	0.383762	n.s.	0.546911	n.s.
1	KDM5Ap.M865T	['KDM5Ap.M865T']	N/A	KDM5Ap.M865T	Hazard	9	9	16	inf	50	0.5	0.390927	n.s.	0.552285	n.s.
1	GRM8p.F362Y	['GRM8p.F362Y']	N/A	GRM8p.F362Y	Protective	6	12	18	16	33.3	0.528321	0.39207	n.s.	0.552857	n.s.
1	FANCD2p.N405S	['FANCD2p.N405S']	N/A	FANCD2p.N405S	Hazard	10	8	16	inf	55.6	0.471109	0.392658	n.s.	0.552857	n.s.
1	TUBB2Bp.A248V	['TUBB2Bp.A248V']	N/A	TUBB2Bp.A248V	Hazard	5	13	16	18	27.8	0.513332	0.392745	n.s.	0.552857	n.s.
1	BLMp.T298M	['BLMp.T298M']	N/A	BLMp.T298M	Protective	4	14	inf	16	22.2	0.482206	0.393245	n.s.	0.552898	n.s.
1	FAT1p.A3739V	['FAT1p.A3739V']	N/A	FAT1p.A3739V	Hazard	5	13	8	18	27.8	0.513332	0.394926	n.s.	0.554597	n.s.
1	GREB1p.N77T	['GREB1p.N77T']	N/A	GREB1p.N77T	Hazard	6	12	16	inf	33.3	0.528321	0.403086	n.s.	0.565381	n.s.
1	TNFRSF14p.K17R	['TNFRSF14p.K17R']	N/A	TNFRSF14p.K17R	Protective	10	8	18	10	55.6	0.471109	0.42254	n.s.	0.581045	n.s.
1	HLA-Ap.F33Y	['HLA-Ap.F33Y']	N/A	HLA-Ap.F33Y	Hazard	4	14	16	18	22.2	0.482206	0.445949	n.s.	0.581045	n.s.
1	EGFRp.R521K	['EGFRp.R521K']	N/A	EGFRp.R521K	Hazard	9	9	16	18	50	0.5	0.454699	n.s.	0.581045	n.s.
1	BUB1Bp.R349Q	['BUB1Bp.R349Q']	N/A	BUB1Bp.R349Q	Hazard	9	9	18	inf	50	0.5	0.455583	n.s.	0.581045	n.s.
1	NCOR1p.G150R	['NCOR1p.G150R']	N/A	NCOR1p.G150R	Hazard	6	12	16	inf	33.3	0.528321	0.45765	n.s.	0.581045	n.s.
1	CYP2A7p.V479G	['CYP2A7p.V479G']	N/A	CYP2A7p.V479G	Hazard	11	7	16	inf	61.1	0.43419	0.459142	n.s.	0.581481	n.s.
1	EZH2p.D185H	['EZH2p.D185H']	N/A	EZH2p.D185H	Hazard	5	13	16	18	27.8	0.513332	0.461554	n.s.	0.583906	n.s.
1	PMS2p.P470S	['PMS2p.P470S']	N/A	PMS2p.P470S	Protective	7	11	inf	16	38.9	0.529888	0.47593	n.s.	0.601444	n.s.
1	GSTP1p.I105V	['GSTP1p.I105V']	N/A	GSTP1p.I105V	Hazard	5	13	10	inf	27.8	0.513332	0.477521	n.s.	0.602805	n.s.
1	HLA-Bp.S121R	['HLA-Bp.S121R']	N/A	HLA-Bp.S121R	Protective	4	14	inf	16	22.2	0.482206	0.482594	n.s.	0.608556	n.s.
1	HLA-Ap.D185E	['HLA-Ap.D185E']	N/A	HLA-Ap.D185E	Hazard	6	12	16	18	33.3	0.528321	0.487239	n.s.	0.613754	n.s.
1	WISP3p.Q56H	['WISP3p.Q56H']	N/A	WISP3p.Q56H	Hazard	9	9	16	inf	50	0.5	0.493332	n.s.	0.620098	n.s.
1	MTAPp.V56I	['MTAPp.V56I']	N/A	MTAPp.V56I	Hazard	9	9	16	inf	50	0.5	0.493332	n.s.	0.620098	n.s.
1	HLA-Bp.T167S	['HLA-Bp.T167S']	N/A	HLA-Bp.T167S	Hazard	4	14	10	18	22.2	0.482206	0.504039	n.s.	0.630598	n.s.
1	HLA-Bp.W171L	['HLA-Bp.W171L']	N/A	HLA-Bp.W171L	Hazard	4	14	10	18	22.2	0.482206	0.504039	n.s.	0.630598	n.s.
1	PMS2p.T485K	['PMS2p.T485K']	N/A	PMS2p.T485K	Hazard	7	11	16	inf	38.9	0.529888	0.519401	n.s.	0.640974	n.s.
1	MC1Rp.V92M	['MC1Rp.V92M']	N/A	MC1Rp.V92M	Hazard	4	14	16	inf	22.2	0.482206	0.519767	n.s.	0.640974	n.s.
1	FANCAp.P643A	['FANCAp.P643A']	N/A	FANCAp.P643A	Hazard	4	14	16	inf	22.2	0.482206	0.519767	n.s.	0.640974	n.s.
1	HNF1Ap.S487N	['HNF1Ap.S487N']	N/A	HNF1Ap.S487N	Protective	6	12	inf	18	33.3	0.528321	0.521307	n.s.	0.641717	n.s.
1	XPCp.Q939K	['XPCp.Q939K']	N/A	XPCp.Q939K	Hazard	13	5	16	inf	72.2	0.339073	0.521464	n.s.	0.641717	n.s.
1	KMT2Bp.D2364G	['KMT2Bp.D2364G']	N/A	KMT2Bp.D2364G	Protective	8	10	18	16	44.4	0.519967	0.522616	n.s.	0.642462	n.s.
1	PRSS1p.C206S	['PRSS1p.C206S']	N/A	PRSS1p.C206S	Hazard	11	7	16	inf	61.1	0.43419	0.52573	n.s.	0.64494	n.s.
1	PRSS1p.Q209E	['PRSS1p.Q209E']	N/A	PRSS1p.Q209E	Hazard	11	7	16	inf	61.1	0.43419	0.52573	n.s.	0.64494	n.s.
1	CYP2A7p.M368T	['CYP2A7p.M368T']	N/A	CYP2A7p.M368T	Protective	7	11	inf	16	38.9	0.529888	0.527771	n.s.	0.646767	n.s.
1	FANCD2p.P714L	['FANCD2p.P714L']	N/A	FANCD2p.P714L	Hazard	4	14	18	inf	22.2	0.482206	0.533613	n.s.	0.653152	n.s.
1	CYP2B6p.K262R	['CYP2B6p.K262R']	N/A	CYP2B6p.K262R	Protective	6	12	inf	18	33.3	0.528321	0.534094	n.s.	0.653152	n.s.
1	BARD1p.P24S	['BARD1p.P24S']	N/A	BARD1p.P24S	Protective	9	9	18	10	50	0.5	0.537437	n.s.	0.655878	n.s.
1	MSH6p.K1358fs	['MSH6p.K1358fs']	N/A	MSH6p.K1358fs	Protective	4	14	inf	16	22.2	0.482206	0.53744	n.s.	0.655878	n.s.
1	PTPN13p.Y2081D	['PTPN13p.Y2081D']	N/A	PTPN13p.Y2081D	Protective	11	7	18	8	61.1	0.43419	0.554535	n.s.	0.676038	n.s.
1	CYP2D6p.C296R	['CYP2D6p.C296R']	N/A	CYP2D6p.C296R	Hazard	11	7	16	inf	61.1	0.43419	0.557769	n.s.	0.679274	n.s.
1	GREB1p.V122A	['GREB1p.V122A']	N/A	GREB1p.V122A	Protective	5	13	18	10	27.8	0.513332	0.558792	n.s.	0.679815	n.s.
1	FAT1p.V862L	['FAT1p.V862L']	N/A	FAT1p.V862L	Hazard	10	8	16	18	55.6	0.471109	0.562645	n.s.	0.682165	n.s.
1	FAT1p.R1064G	['FAT1p.R1064G']	N/A	FAT1p.R1064G	Hazard	10	8	16	18	55.6	0.471109	0.562645	n.s.	0.682165	n.s.
1	FAT1p.F614L	['FAT1p.F614L']	N/A	FAT1p.F614L	Hazard	10	8	16	18	55.6	0.471109	0.562645	n.s.	0.682165	n.s.
1	PALB2p.Q559R	['PALB2p.Q559R']	N/A	PALB2p.Q559R	Protective	7	11	inf	16	38.9	0.529888	0.564351	n.s.	0.682165	n.s.
1	PDCD1p.A215V	['PDCD1p.A215V']	N/A	PDCD1p.A215V	Hazard	10	8	16	18	55.6	0.471109	0.57126	n.s.	0.688562	n.s.
1	MTHFRp.A222V	['MTHFRp.A222V']	N/A	MTHFRp.A222V	Hazard	8	10	16	inf	44.4	0.519967	0.602239	n.s.	0.725158	n.s.
1	CUL3p.V501I	['CUL3p.V501I']	N/A	CUL3p.V501I	Hazard	9	9	16	18	50	0.5	0.611054	n.s.	0.733665	n.s.
1	CYP2A7p.H274R	['CYP2A7p.H274R']	N/A	CYP2A7p.H274R	Hazard	10	8	18	inf	55.6	0.471109	0.611598	n.s.	0.733665	n.s.
1	CSF1Rp.H362R	['CSF1Rp.H362R']	N/A	CSF1Rp.H362R	Hazard	8	10	18	inf	44.4	0.519967	0.612184	n.s.	0.733665	n.s.
1	TTF1p.V303A	['TTF1p.V303A']	N/A	TTF1p.V303A	Protective	5	13	18	16	27.8	0.513332	0.612203	n.s.	0.733665	n.s.
1	AXIN2p.P50S	['AXIN2p.P50S']	N/A	AXIN2p.P50S	Protective	4	14	18	16	22.2	0.482206	0.617228	n.s.	0.737908	n.s.
1	IFNGR2p.Q64R	['IFNGR2p.Q64R']	N/A	IFNGR2p.Q64R	Hazard	6	12	10	18	33.3	0.528321	0.625421	n.s.	0.746943	n.s.
1	THADAp.V699I	['THADAp.V699I']	N/A	THADAp.V699I	Hazard	5	13	16	18	27.8	0.513332	0.631863	n.s.	0.74721	n.s.
1	ALDH2p.E504K	['ALDH2p.E504K']	N/A	ALDH2p.E504K	Protective	5	13	inf	18	27.8	0.513332	0.636098	n.s.	0.74721	n.s.
1	CHD8p.V58M	['CHD8p.V58M']	N/A	CHD8p.V58M	Protective	5	13	inf	18	27.8	0.513332	0.636098	n.s.	0.74721	n.s.
1	PMS2p.R20Q	['PMS2p.R20Q']	N/A	PMS2p.R20Q	Hazard	4	14	16	18	22.2	0.482206	0.639943	n.s.	0.74721	n.s.
1	RNF43p.L418M	['RNF43p.L418M']	N/A	RNF43p.L418M	Hazard	8	10	16	inf	44.4	0.519967	0.660607	n.s.	0.74721	n.s.
1	XPCp.A499V	['XPCp.A499V']	N/A	XPCp.A499V	Hazard	7	11	18	inf	38.9	0.529888	0.6633	n.s.	0.748764	n.s.
1	CYP2D6p.R329L	['CYP2D6p.R329L']	N/A	CYP2D6p.R329L	Protective	6	12	inf	18	33.3	0.528321	0.668467	n.s.	0.753872	n.s.
1	RICTORp.S837F	['RICTORp.S837F']	N/A	RICTORp.S837F	Hazard	11	7	16	inf	61.1	0.43419	0.673322	n.s.	0.758618	n.s.
1	TET2p.P29R	['TET2p.P29R']	N/A	TET2p.P29R	Protective	4	14	inf	18	22.2	0.482206	0.675436	n.s.	0.76027	n.s.
1	FANCIp.C742S	['FANCIp.C742S']	N/A	FANCIp.C742S	Hazard	10	8	16	18	55.6	0.471109	0.689846	n.s.	0.775004	n.s.
1	MUTYHp.Q310H	['MUTYHp.Q310H']	N/A	MUTYHp.Q310H	Protective	10	8	18	16	55.6	0.471109	0.696692	n.s.	0.781947	n.s.
1	IFNA17p.G45R	['IFNA17p.G45R']	N/A	IFNA17p.G45R	Hazard	6	12	18	inf	33.3	0.528321	0.704518	n.s.	0.789976	n.s.
1	PMS2p.G857A	['PMS2p.G857A']	N/A	PMS2p.G857A	Hazard	8	10	18	inf	44.4	0.519967	0.721811	n.s.	0.807053	n.s.
1	RNF43p.I47V	['RNF43p.I47V']	N/A	RNF43p.I47V	Hazard	9	9	16	18	50	0.5	0.725221	n.s.	0.80957	n.s.
1	IL7Rp.T244I	['IL7Rp.T244I']	N/A	IL7Rp.T244I	Protective	4	14	18	16	22.2	0.482206	0.725441	n.s.	0.80957	n.s.
1	CYP2D6p.P34S	['CYP2D6p.P34S']	N/A	CYP2D6p.P34S	Hazard	10	8	18	inf	55.6	0.471109	0.726675	n.s.	0.810177	n.s.
1	SETBP1p.V1101I	['SETBP1p.V1101I']	N/A	SETBP1p.V1101I	Protective	7	11	inf	18	38.9	0.529888	0.727614	n.s.	0.810454	n.s.
1	HLA-Ap.A114D	['HLA-Ap.A114D']	N/A	HLA-Ap.A114D	Hazard	5	13	16	18	27.8	0.513332	0.736129	n.s.	0.81837	n.s.
1	FAT1p.V3334A	['FAT1p.V3334A']	N/A	FAT1p.V3334A	Hazard	6	12	10	18	33.3	0.528321	0.738206	n.s.	0.81837	n.s.
1	FAT1p.N1662S	['FAT1p.N1662S']	N/A	FAT1p.N1662S	Hazard	6	12	10	18	33.3	0.528321	0.738206	n.s.	0.81837	n.s.
1	PRSS1p.V213I	['PRSS1p.V213I']	N/A	PRSS1p.V213I	Hazard	9	9	16	inf	50	0.5	0.748742	n.s.	0.828485	n.s.
1	IFNA10p.L112I	['IFNA10p.L112I']	N/A	IFNA10p.L112I	Protective	8	10	18	10	44.4	0.519967	0.758404	n.s.	0.834665	n.s.
1	IFNA4p.E137V	['IFNA4p.E137V']	N/A	IFNA4p.E137V	Protective	8	10	18	10	44.4	0.519967	0.758404	n.s.	0.834665	n.s.
1	ATRXp.Q929E	['ATRXp.Q929E']	N/A	ATRXp.Q929E	Protective	8	10	18	16	44.4	0.519967	0.76884	n.s.	0.844114	n.s.
1	FAT1p.Q2933P	['FAT1p.Q2933P']	N/A	FAT1p.Q2933P	Hazard	11	7	16	inf	61.1	0.43419	0.769337	n.s.	0.844114	n.s.
1	FAT1p.H1273R	['FAT1p.H1273R']	N/A	FAT1p.H1273R	Hazard	11	7	16	inf	61.1	0.43419	0.769337	n.s.	0.844114	n.s.
1	NUTM1p.Q21R	['NUTM1p.Q21R']	N/A	NUTM1p.Q21R	Protective	4	14	inf	18	22.2	0.482206	0.776258	n.s.	0.850912	n.s.
1	DPYDp.I543V	['DPYDp.I543V']	N/A	DPYDp.I543V	Protective	7	11	18	16	38.9	0.529888	0.796132	n.s.	0.871269	n.s.
1	DENND1Ap.T865P	['DENND1Ap.T865P']	N/A	DENND1Ap.T865P	Protective	4	14	inf	18	22.2	0.482206	0.796313	n.s.	0.871269	n.s.
1	PKHD1p.R760C	['PKHD1p.R760C']	N/A	PKHD1p.R760C	Hazard	8	10	18	inf	44.4	0.519967	0.79708	n.s.	0.871296	n.s.
1	WRNp.C1367R	['WRNp.C1367R']	N/A	WRNp.C1367R	Protective	4	14	18	16	22.2	0.482206	0.798786	n.s.	0.872349	n.s.
1	HLA-Ap.F33S	['HLA-Ap.F33S']	N/A	HLA-Ap.F33S	Protective	6	12	inf	18	33.3	0.528321	0.802474	n.s.	0.875561	n.s.
1	CYP2A7p.M204V	['CYP2A7p.M204V']	N/A	CYP2A7p.M204V	Protective	5	13	18	16	27.8	0.513332	0.806149	n.s.	0.876348	n.s.
1	CYP2A7p.T347A	['CYP2A7p.T347A']	N/A	CYP2A7p.T347A	Protective	5	13	18	16	27.8	0.513332	0.806149	n.s.	0.876348	n.s.
1	BARD1p.R378S	['BARD1p.R378S']	N/A	BARD1p.R378S	Hazard	8	10	18	inf	44.4	0.519967	0.806181	n.s.	0.876348	n.s.
1	BARD1p.V507M	['BARD1p.V507M']	N/A	BARD1p.V507M	Hazard	8	10	18	inf	44.4	0.519967	0.806181	n.s.	0.876348	n.s.
1	MLH3p.P844L	['MLH3p.P844L']	N/A	MLH3p.P844L	Hazard	4	14	16	18	22.2	0.482206	0.810306	n.s.	0.879999	n.s.
1	FANCAp.T1328A	['FANCAp.T1328A']	N/A	FANCAp.T1328A	Protective	6	12	18	10	33.3	0.528321	0.812076	n.s.	0.879999	n.s.
1	RUNX1p.S424P	['RUNX1p.S424P']	N/A	RUNX1p.S424P	Protective	6	12	inf	18	33.3	0.528321	0.815059	n.s.	0.880294	n.s.
1	MSH6p.G39E	['MSH6p.G39E']	N/A	MSH6p.G39E	Hazard	8	10	16	18	44.4	0.519967	0.825804	n.s.	0.891079	n.s.
1	FAT1p.D2274E	['FAT1p.D2274E']	N/A	FAT1p.D2274E	Hazard	7	11	16	inf	38.9	0.529888	0.82745	n.s.	0.891216	n.s.
1	FAT1p.T2369P	['FAT1p.T2369P']	N/A	FAT1p.T2369P	Hazard	7	11	16	inf	38.9	0.529888	0.82745	n.s.	0.891216	n.s.
1	NSD1p.V614L	['NSD1p.V614L']	N/A	NSD1p.V614L	Hazard	9	9	16	inf	50	0.5	0.834432	n.s.	0.896825	n.s.
1	NSD1p.S726P	['NSD1p.S726P']	N/A	NSD1p.S726P	Hazard	9	9	16	inf	50	0.5	0.834432	n.s.	0.896825	n.s.
1	PIK3R1p.M326I	['PIK3R1p.M326I']	N/A	PIK3R1p.M326I	Hazard	6	12	16	18	33.3	0.528321	0.846163	n.s.	0.899001	n.s.
1	POLEp.A252V	['POLEp.A252V']	N/A	POLEp.A252V	Protective	4	14	inf	18	22.2	0.482206	0.849791	n.s.	0.902038	n.s.
1	XPCp.L16V	['XPCp.L16V']	N/A	XPCp.L16V	Hazard	9	9	16	inf	50	0.5	0.853784	n.s.	0.905459	n.s.
1	HLA-Ap.R41S	['HLA-Ap.R41S']	N/A	HLA-Ap.R41S	Hazard	4	14	16	18	22.2	0.482206	0.868346	n.s.	0.916761	n.s.
1	HLA-Bp.D138N	['HLA-Bp.D138N']	N/A	HLA-Bp.D138N	Protective	6	12	18	16	33.3	0.528321	0.885007	n.s.	0.931002	n.s.
1	FAT1p.A1564T	['FAT1p.A1564T']	N/A	FAT1p.A1564T	Hazard	8	10	16	inf	44.4	0.519967	0.904336	n.s.	0.947092	n.s.
1	NBNp.E185Q	['NBNp.E185Q']	N/A	NBNp.E185Q	Protective	7	11	inf	18	38.9	0.529888	0.906257	n.s.	0.948259	n.s.
1	RECQL4p.R1005Q	['RECQL4p.R1005Q']	N/A	RECQL4p.R1005Q	Hazard	4	14	18	inf	22.2	0.482206	0.919644	n.s.	0.960554	n.s.
1	TTF1p.A290S	['TTF1p.A290S']	N/A	TTF1p.A290S	Protective	6	12	18	16	33.3	0.528321	0.921747	n.s.	0.96165	n.s.
1	ATRp.M211T	['ATRp.M211T']	N/A	ATRp.M211T	Hazard	10	8	18	inf	55.6	0.471109	0.922332	n.s.	0.96165	n.s.
1	HLA-Ap.S129P	['HLA-Ap.S129P']	N/A	HLA-Ap.S129P	Protective	4	14	inf	18	22.2	0.482206	0.93103	n.s.	0.969857	n.s.
1	CYP2A7p.C64R	['CYP2A7p.C64R']	N/A	CYP2A7p.C64R	Protective	8	10	inf	18	44.4	0.519967	0.939993	n.s.	0.972293	n.s.
1	CYP2A7p.D169E	['CYP2A7p.D169E']	N/A	CYP2A7p.D169E	Protective	8	10	inf	18	44.4	0.519967	0.939993	n.s.	0.972293	n.s.
1	CYP2A7p.F61I	['CYP2A7p.F61I']	N/A	CYP2A7p.F61I	Protective	8	10	inf	18	44.4	0.519967	0.939993	n.s.	0.972293	n.s.
1	CYP2A7p.L128R	['CYP2A7p.L128R']	N/A	CYP2A7p.L128R	Protective	8	10	inf	18	44.4	0.519967	0.939993	n.s.	0.972293	n.s.
1	CYP2A7p.R311C	['CYP2A7p.R311C']	N/A	CYP2A7p.R311C	Protective	8	10	inf	18	44.4	0.519967	0.939993	n.s.	0.972293	n.s.
1	CYP2A7p.S153A	['CYP2A7p.S153A']	N/A	CYP2A7p.S153A	Protective	8	10	inf	18	44.4	0.519967	0.939993	n.s.	0.972293	n.s.
1	CYP2A7p.A131S	['CYP2A7p.A131S']	N/A	CYP2A7p.A131S	Protective	8	10	inf	18	44.4	0.519967	0.939993	n.s.	0.972293	n.s.
1	CYP2A7p.A117V	['CYP2A7p.A117V']	N/A	CYP2A7p.A117V	Protective	8	10	inf	18	44.4	0.519967	0.939993	n.s.	0.972293	n.s.
1	BRCA2p.N372H	['BRCA2p.N372H']	N/A	BRCA2p.N372H	Hazard	10	8	18	inf	55.6	0.471109	0.961534	n.s.	0.991356	n.s.
1	PKHD1p.A1262V	['PKHD1p.A1262V']	N/A	PKHD1p.A1262V	Protective	6	12	18	16	33.3	0.528321	0.965027	n.s.	0.991356	n.s.
1	PDE11Ap.S921dup	['PDE11Ap.S921dup']	N/A	PDE11Ap.S921dup	Hazard	9	9	16	inf	50	0.5	0.966511	n.s.	0.991356	n.s.
1	PTPN13p.I1522M	['PTPN13p.I1522M']	N/A	PTPN13p.I1522M	Hazard	11	7	16	inf	61.1	0.43419	0.969683	n.s.	0.991356	n.s.
1	HNF1Ap.I27L	['HNF1Ap.I27L']	N/A	HNF1Ap.I27L	Protective	7	11	inf	18	38.9	0.529888	0.971917	n.s.	0.991356	n.s.
1	IFNA17p.I184R	['IFNA17p.I184R']	N/A	IFNA17p.I184R	Hazard	7	11	18	inf	38.9	0.529888	0.977852	n.s.	0.991356	n.s.
1	PRSS1p.D218Y	['PRSS1p.D218Y']	N/A	PRSS1p.D218Y	Hazard	7	11	18	inf	38.9	0.529888	0.977852	n.s.	0.991356	n.s.
1	DOT1Lp.G1386S	['DOT1Lp.G1386S']	N/A	DOT1Lp.G1386S	Hazard	7	11	16	inf	38.9	0.529888	0.982657	n.s.	0.991356	n.s.
1	MAP3K1p.D806N	['MAP3K1p.D806N']	N/A	MAP3K1p.D806N	Protective	4	14	inf	18	22.2	0.482206	0.984544	n.s.	0.991356	n.s.
1	EPCAMp.M115T	['EPCAMp.M115T']	N/A	EPCAMp.M115T	Hazard	10	8	16	inf	55.6	0.471109	0.986267	n.s.	0.991356	n.s.
1	GATA2p.A164T	['GATA2p.A164T']	N/A	GATA2p.A164T	Protective	9	9	18	16	50	0.5	0.987756	n.s.	0.991356	n.s.
1	PRKACGp.H268D	['PRKACGp.H268D']	N/A	PRKACGp.H268D	Hazard	8	10	18	inf	44.4	0.519967	0.991402	n.s.	0.991402	n.s.

## Sheet: PFS longrank significant
FeatureNum	TAG	Genes	Cmb_logic	Variant_Type	Mut_func	Mut_cases	WT_cases	Mut_median_survival	WT_median_survival	mutant_ratio%	balance_index	p_val	p_sig	p_adj	padj_sig
1	MGMTp.L84F	['MGMTp.L84F']	N/A	MGMTp.L84F	Hazard	4	14	5	18	22.2	0.482206	0.000345548	***	0.0770571	n.s.
1	SETD2p.M1080I	['SETD2p.M1080I']	N/A	SETD2p.M1080I	Hazard	4	14	5	18	22.2	0.482206	0.00544442	**	0.250161	n.s.
1	KMT2Cp.R909K	['KMT2Cp.R909K']	N/A	KMT2Cp.R909K	Hazard	6	12	5	18	33.3	0.528321	0.0179727	*	0.421633	n.s.
1	CDKN1Ap.S31R	['CDKN1Ap.S31R']	N/A	CDKN1Ap.S31R	Hazard	10	8	5	20	55.6	0.471109	0.0191933	*	0.421633	n.s.
1	TET2p.I1762V	['TET2p.I1762V']	N/A	TET2p.I1762V	Hazard	6	12	5	18	33.3	0.528321	0.0232148	*	0.421633	n.s.
1	TSHRp.R248S	['TSHRp.R248S']	N/A	TSHRp.R248S	Hazard	7	11	6	18	38.9	0.529888	0.0248271	*	0.425881	n.s.
1	FGFR4p.G388R	['FGFR4p.G388R']	N/A	FGFR4p.G388R	Hazard	7	11	6	18	38.9	0.529888	0.0340881	*	0.496092	n.s.
1	FAT1p.A131V	['FAT1p.A131V']	N/A	FAT1p.A131V	Hazard	5	13	5	18	27.8	0.513332	0.0344542	*	0.496092	n.s.
1	FAT1p.A3739V	['FAT1p.A3739V']	N/A	FAT1p.A3739V	Hazard	5	13	5	16	27.8	0.513332	0.0344818	*	0.496092	n.s.
1	PREX2p.S1488L	['PREX2p.S1488L']	N/A	PREX2p.S1488L	Hazard	5	13	5	18	27.8	0.513332	0.0459995	*	0.586071	n.s.
1	METp.N375S	['METp.N375S']	N/A	METp.N375S	Hazard	4	14	6	16	22.2	0.482206	0.0461918	*	0.586071	n.s.

## Sheet: PFS longrank all
FeatureNum	TAG	Genes	Cmb_logic	Variant_Type	Mut_func	Mut_cases	WT_cases	Mut_median_survival	WT_median_survival	mutant_ratio%	balance_index	p_val	p_sig	p_adj	padj_sig
1	MGMTp.L84F	['MGMTp.L84F']	N/A	MGMTp.L84F	Hazard	4	14	5	18	22.2	0.482206	0.000345548	***	0.0770571	n.s.
1	SETD2p.M1080I	['SETD2p.M1080I']	N/A	SETD2p.M1080I	Hazard	4	14	5	18	22.2	0.482206	0.00544442	**	0.250161	n.s.
1	KMT2Cp.R909K	['KMT2Cp.R909K']	N/A	KMT2Cp.R909K	Hazard	6	12	5	18	33.3	0.528321	0.0179727	*	0.421633	n.s.
1	CDKN1Ap.S31R	['CDKN1Ap.S31R']	N/A	CDKN1Ap.S31R	Hazard	10	8	5	20	55.6	0.471109	0.0191933	*	0.421633	n.s.
1	TET2p.I1762V	['TET2p.I1762V']	N/A	TET2p.I1762V	Hazard	6	12	5	18	33.3	0.528321	0.0232148	*	0.421633	n.s.
1	TSHRp.R248S	['TSHRp.R248S']	N/A	TSHRp.R248S	Hazard	7	11	6	18	38.9	0.529888	0.0248271	*	0.425881	n.s.
1	FGFR4p.G388R	['FGFR4p.G388R']	N/A	FGFR4p.G388R	Hazard	7	11	6	18	38.9	0.529888	0.0340881	*	0.496092	n.s.
1	FAT1p.A131V	['FAT1p.A131V']	N/A	FAT1p.A131V	Hazard	5	13	5	18	27.8	0.513332	0.0344542	*	0.496092	n.s.
1	FAT1p.A3739V	['FAT1p.A3739V']	N/A	FAT1p.A3739V	Hazard	5	13	5	16	27.8	0.513332	0.0344818	*	0.496092	n.s.
1	PREX2p.S1488L	['PREX2p.S1488L']	N/A	PREX2p.S1488L	Hazard	5	13	5	18	27.8	0.513332	0.0459995	*	0.586071	n.s.
1	METp.N375S	['METp.N375S']	N/A	METp.N375S	Hazard	4	14	6	16	22.2	0.482206	0.0461918	*	0.586071	n.s.
1	IKBKEp.P628L	['IKBKEp.P628L']	N/A	IKBKEp.P628L	Hazard	7	11	6	20	38.9	0.529888	0.0592048	n.s.	0.586071	n.s.
1	IKBKEp.A517V	['IKBKEp.A517V']	N/A	IKBKEp.A517V	Hazard	8	10	5	18	44.4	0.519967	0.0599075	n.s.	0.586071	n.s.
1	RECQL4p.E267D	['RECQL4p.E267D']	N/A	RECQL4p.E267D	Hazard	5	13	5	16	27.8	0.513332	0.0766935	n.s.	0.586071	n.s.
1	FLT4p.H890Q	['FLT4p.H890Q']	N/A	FLT4p.H890Q	Hazard	9	9	6	20	50	0.5	0.0782692	n.s.	0.586071	n.s.
1	ALKp.K1491R	['ALKp.K1491R']	N/A	ALKp.K1491R	Hazard	12	6	6	20	66.7	0.389975	0.0862328	n.s.	0.586071	n.s.
1	ALKp.D1529E	['ALKp.D1529E']	N/A	ALKp.D1529E	Hazard	12	6	6	20	66.7	0.389975	0.0862328	n.s.	0.586071	n.s.
1	DPYDp.R29C	['DPYDp.R29C']	N/A	DPYDp.R29C	Hazard	12	6	6	20	66.7	0.389975	0.0862328	n.s.	0.586071	n.s.
1	BRCA1p.S1613G	['BRCA1p.S1613G']	N/A	BRCA1p.S1613G	Hazard	7	11	6	18	38.9	0.529888	0.0901629	n.s.	0.586071	n.s.
1	BRCA1p.P871L	['BRCA1p.P871L']	N/A	BRCA1p.P871L	Hazard	7	11	6	18	38.9	0.529888	0.0901629	n.s.	0.586071	n.s.
1	BRCA1p.K1183R	['BRCA1p.K1183R']	N/A	BRCA1p.K1183R	Hazard	7	11	6	18	38.9	0.529888	0.0901629	n.s.	0.586071	n.s.
1	BRCA1p.E1038G	['BRCA1p.E1038G']	N/A	BRCA1p.E1038G	Hazard	7	11	6	18	38.9	0.529888	0.0901629	n.s.	0.586071	n.s.
1	AURKBp.M298T	['AURKBp.M298T']	N/A	AURKBp.M298T	Hazard	10	8	6	20	55.6	0.471109	0.0923055	n.s.	0.586071	n.s.
1	HLA-Ap.F33Y	['HLA-Ap.F33Y']	N/A	HLA-Ap.F33Y	Hazard	4	14	5	18	22.2	0.482206	0.0999386	n.s.	0.586071	n.s.
1	ERBB2p.P1170A	['ERBB2p.P1170A']	N/A	ERBB2p.P1170A	Hazard	9	9	6	18	50	0.5	0.102381	n.s.	0.586071	n.s.
1	POLD1p.R119H	['POLD1p.R119H']	N/A	POLD1p.R119H	Hazard	6	12	6	18	33.3	0.528321	0.103019	n.s.	0.586071	n.s.
1	KMT2Bp.D2364G	['KMT2Bp.D2364G']	N/A	KMT2Bp.D2364G	Protective	8	10	18	6	44.4	0.519967	0.103282	n.s.	0.586071	n.s.
1	FANCIp.A86V	['FANCIp.A86V']	N/A	FANCIp.A86V	Hazard	8	10	6	18	44.4	0.519967	0.131266	n.s.	0.586071	n.s.
1	PARK2p.S167N	['PARK2p.S167N']	N/A	PARK2p.S167N	Hazard	10	8	6	20	55.6	0.471109	0.140693	n.s.	0.586071	n.s.
1	NQO1p.P187S	['NQO1p.P187S']	N/A	NQO1p.P187S	Hazard	9	9	6	20	50	0.5	0.140693	n.s.	0.586071	n.s.
1	GRM8p.F362Y	['GRM8p.F362Y']	N/A	GRM8p.F362Y	Protective	6	12	18	6	33.3	0.528321	0.146654	n.s.	0.586071	n.s.
1	ARID2p.A1434S	['ARID2p.A1434S']	N/A	ARID2p.A1434S	Hazard	4	14	5	16	22.2	0.482206	0.147418	n.s.	0.586071	n.s.
1	BCRp.V1094fs	['BCRp.V1094fs']	N/A	BCRp.V1094fs	Hazard	5	13	6	18	27.8	0.513332	0.151255	n.s.	0.586071	n.s.
1	CYP2A7p.I471T	['CYP2A7p.I471T']	N/A	CYP2A7p.I471T	Protective	4	14	18	6	22.2	0.482206	0.162741	n.s.	0.586071	n.s.
1	CYP2A7p.N438Y	['CYP2A7p.N438Y']	N/A	CYP2A7p.N438Y	Protective	4	14	18	6	22.2	0.482206	0.162741	n.s.	0.586071	n.s.
1	CYP2A6p.N438Y	['CYP2A6p.N438Y']	N/A	CYP2A6p.N438Y	Protective	4	14	18	6	22.2	0.482206	0.162741	n.s.	0.586071	n.s.
1	CYP2A6p.I471T	['CYP2A6p.I471T']	N/A	CYP2A6p.I471T	Protective	4	14	18	6	22.2	0.482206	0.162741	n.s.	0.586071	n.s.
1	ADH1Bp.H48R	['ADH1Bp.H48R']	N/A	ADH1Bp.H48R	Hazard	4	14	16	18	22.2	0.482206	0.16321	n.s.	0.586071	n.s.
1	PARP1p.V762A	['PARP1p.V762A']	N/A	PARP1p.V762A	Hazard	6	12	6	16	33.3	0.528321	0.167047	n.s.	0.586071	n.s.
1	CEP57p.R448G	['CEP57p.R448G']	N/A	CEP57p.R448G	Hazard	6	12	6	16	33.3	0.528321	0.167047	n.s.	0.586071	n.s.
1	CHD4p.E139D	['CHD4p.E139D']	N/A	CHD4p.E139D	Hazard	10	8	5	16	55.6	0.471109	0.178519	n.s.	0.586071	n.s.
1	MSH6p.G39E	['MSH6p.G39E']	N/A	MSH6p.G39E	Hazard	8	10	11	18	44.4	0.519967	0.180023	n.s.	0.586071	n.s.
1	MAP3K1p.V906I	['MAP3K1p.V906I']	N/A	MAP3K1p.V906I	Hazard	10	8	6	20	55.6	0.471109	0.182137	n.s.	0.586071	n.s.
1	MAP3K1p.T949del	['MAP3K1p.T949del']	N/A	MAP3K1p.T949del	Hazard	10	8	6	20	55.6	0.471109	0.182137	n.s.	0.586071	n.s.
1	XRCC1p.R194W	['XRCC1p.R194W']	N/A	XRCC1p.R194W	Hazard	9	9	6	20	50	0.5	0.182137	n.s.	0.586071	n.s.
1	BLMp.T298M	['BLMp.T298M']	N/A	BLMp.T298M	Protective	4	14	20	11	22.2	0.482206	0.182514	n.s.	0.586071	n.s.
1	ERCC5p.D1104H	['ERCC5p.D1104H']	N/A	ERCC5p.D1104H	Hazard	13	5	16	20	72.2	0.339073	0.182654	n.s.	0.586071	n.s.
1	AURKAp.I57V	['AURKAp.I57V']	N/A	AURKAp.I57V	Hazard	13	5	16	20	72.2	0.339073	0.182654	n.s.	0.586071	n.s.
1	MLH3p.N826D	['MLH3p.N826D']	N/A	MLH3p.N826D	Hazard	13	5	16	20	72.2	0.339073	0.182654	n.s.	0.586071	n.s.
1	FANCAp.G501S	['FANCAp.G501S']	N/A	FANCAp.G501S	Hazard	12	6	16	20	66.7	0.389975	0.182654	n.s.	0.586071	n.s.
1	ERCC5p.G1080R	['ERCC5p.G1080R']	N/A	ERCC5p.G1080R	Hazard	13	5	16	20	72.2	0.339073	0.182654	n.s.	0.586071	n.s.
1	ERCC5p.G1053R	['ERCC5p.G1053R']	N/A	ERCC5p.G1053R	Hazard	13	5	16	20	72.2	0.339073	0.182654	n.s.	0.586071	n.s.
1	FANCAp.G809D	['FANCAp.G809D']	N/A	FANCAp.G809D	Hazard	13	5	16	20	72.2	0.339073	0.182654	n.s.	0.586071	n.s.
1	NOTCH2NLp.T158I	['NOTCH2NLp.T158I']	N/A	NOTCH2NLp.T158I	Hazard	13	5	16	20	72.2	0.339073	0.182654	n.s.	0.586071	n.s.
1	FANCAp.T266A	['FANCAp.T266A']	N/A	FANCAp.T266A	Hazard	13	5	16	20	72.2	0.339073	0.182654	n.s.	0.586071	n.s.
1	KMT2Cp.T316S	['KMT2Cp.T316S']	N/A	KMT2Cp.T316S	Hazard	13	5	16	20	72.2	0.339073	0.182654	n.s.	0.586071	n.s.
1	ATMp.N1983S	['ATMp.N1983S']	N/A	ATMp.N1983S	Hazard	13	5	16	20	72.2	0.339073	0.182654	n.s.	0.586071	n.s.
1	ASXL1p.L815P	['ASXL1p.L815P']	N/A	ASXL1p.L815P	Hazard	13	5	16	20	72.2	0.339073	0.182654	n.s.	0.586071	n.s.
1	KMT2Cp.L291F	['KMT2Cp.L291F']	N/A	KMT2Cp.L291F	Hazard	13	5	16	20	72.2	0.339073	0.182654	n.s.	0.586071	n.s.
1	TP53p.P72R	['TP53p.P72R']	N/A	TP53p.P72R	Hazard	13	5	16	20	72.2	0.339073	0.182654	n.s.	0.586071	n.s.
1	TSHRp.E727D	['TSHRp.E727D']	N/A	TSHRp.E727D	Hazard	13	5	16	20	72.2	0.339073	0.182654	n.s.	0.586071	n.s.
1	APCp.V1822D	['APCp.V1822D']	N/A	APCp.V1822D	Hazard	13	5	16	20	72.2	0.339073	0.182654	n.s.	0.586071	n.s.
1	ALKp.I1461V	['ALKp.I1461V']	N/A	ALKp.I1461V	Hazard	13	5	16	20	72.2	0.339073	0.182654	n.s.	0.586071	n.s.
1	FAT1p.K4059N	['FAT1p.K4059N']	N/A	FAT1p.K4059N	Hazard	13	5	16	20	72.2	0.339073	0.182654	n.s.	0.586071	n.s.
1	HNF1Ap.S574G	['HNF1Ap.S574G']	N/A	HNF1Ap.S574G	Hazard	13	5	16	20	72.2	0.339073	0.182654	n.s.	0.586071	n.s.
1	XRCC1p.Q399R	['XRCC1p.Q399R']	N/A	XRCC1p.Q399R	Hazard	12	6	16	20	66.7	0.389975	0.182654	n.s.	0.586071	n.s.
1	FGFR4p.P136L	['FGFR4p.P136L']	N/A	FGFR4p.P136L	Hazard	13	5	16	20	72.2	0.339073	0.182654	n.s.	0.586071	n.s.
1	FOXA1p.A83T	['FOXA1p.A83T']	N/A	FOXA1p.A83T	Hazard	13	5	16	20	72.2	0.339073	0.182654	n.s.	0.586071	n.s.
1	AURKAp.F31I	['AURKAp.F31I']	N/A	AURKAp.F31I	Hazard	13	5	16	20	72.2	0.339073	0.182654	n.s.	0.586071	n.s.
1	MYCLp.T362S	['MYCLp.T362S']	N/A	MYCLp.T362S	Hazard	13	5	16	20	72.2	0.339073	0.182654	n.s.	0.586071	n.s.
1	PRSS1p.K170E	['PRSS1p.K170E']	N/A	PRSS1p.K170E	Hazard	13	5	16	20	72.2	0.339073	0.182654	n.s.	0.586071	n.s.
1	NCOR1p.K178N	['NCOR1p.K178N']	N/A	NCOR1p.K178N	Hazard	13	5	16	20	72.2	0.339073	0.182654	n.s.	0.586071	n.s.
1	PRSS3p.A121S	['PRSS3p.A121S']	N/A	PRSS3p.A121S	Hazard	13	5	16	20	72.2	0.339073	0.182654	n.s.	0.586071	n.s.
1	PRSS3p.A62G	['PRSS3p.A62G']	N/A	PRSS3p.A62G	Hazard	13	5	16	20	72.2	0.339073	0.182654	n.s.	0.586071	n.s.
1	PRSS3p.C139S	['PRSS3p.C139S']	N/A	PRSS3p.C139S	Hazard	13	5	16	20	72.2	0.339073	0.182654	n.s.	0.586071	n.s.
1	BRIP1p.S919P	['BRIP1p.S919P']	N/A	BRIP1p.S919P	Hazard	13	5	16	20	72.2	0.339073	0.182654	n.s.	0.586071	n.s.
1	PRSS3p.K79E	['PRSS3p.K79E']	N/A	PRSS3p.K79E	Hazard	13	5	16	20	72.2	0.339073	0.182654	n.s.	0.586071	n.s.
1	NCOR1p.E191K	['NCOR1p.E191K']	N/A	NCOR1p.E191K	Hazard	13	5	16	20	72.2	0.339073	0.182654	n.s.	0.586071	n.s.
1	PRSS3p.M109L	['PRSS3p.M109L']	N/A	PRSS3p.M109L	Hazard	13	5	16	20	72.2	0.339073	0.182654	n.s.	0.586071	n.s.
1	PRSS1p.S181N	['PRSS1p.S181N']	N/A	PRSS1p.S181N	Hazard	13	5	16	20	72.2	0.339073	0.182654	n.s.	0.586071	n.s.
1	PRSS3p.R101fs	['PRSS3p.R101fs']	N/A	PRSS3p.R101fs	Hazard	13	5	16	20	72.2	0.339073	0.182654	n.s.	0.586071	n.s.
1	PRSS3p.T103fs	['PRSS3p.T103fs']	N/A	PRSS3p.T103fs	Hazard	13	5	16	20	72.2	0.339073	0.182654	n.s.	0.586071	n.s.
1	PRSS3p.T125A	['PRSS3p.T125A']	N/A	PRSS3p.T125A	Hazard	13	5	16	20	72.2	0.339073	0.182654	n.s.	0.586071	n.s.
1	PRSS3p.T131A	['PRSS3p.T131A']	N/A	PRSS3p.T131A	Hazard	13	5	16	20	72.2	0.339073	0.182654	n.s.	0.586071	n.s.
1	BMPR1Ap.P2T	['BMPR1Ap.P2T']	N/A	BMPR1Ap.P2T	Hazard	13	5	16	20	72.2	0.339073	0.182654	n.s.	0.586071	n.s.
1	PRSS3p.T67S	['PRSS3p.T67S']	N/A	PRSS3p.T67S	Hazard	13	5	16	20	72.2	0.339073	0.182654	n.s.	0.586071	n.s.
1	CHEK1p.I471V	['CHEK1p.I471V']	N/A	CHEK1p.I471V	Hazard	13	5	16	20	72.2	0.339073	0.182654	n.s.	0.586071	n.s.
1	RECQL4p.S92P	['RECQL4p.S92P']	N/A	RECQL4p.S92P	Hazard	13	5	16	20	72.2	0.339073	0.182654	n.s.	0.586071	n.s.
1	PRSS3p.S182N	['PRSS3p.S182N']	N/A	PRSS3p.S182N	Hazard	13	5	16	20	72.2	0.339073	0.182654	n.s.	0.586071	n.s.
1	PRSS1p.N29I	['PRSS1p.N29I']	N/A	PRSS1p.N29I	Hazard	13	5	16	20	72.2	0.339073	0.182654	n.s.	0.586071	n.s.
1	PRSS3p.F150S	['PRSS3p.F150S']	N/A	PRSS3p.F150S	Hazard	13	5	16	20	72.2	0.339073	0.182654	n.s.	0.586071	n.s.
1	PMS2p.K541E	['PMS2p.K541E']	N/A	PMS2p.K541E	Hazard	13	5	16	20	72.2	0.339073	0.182654	n.s.	0.586071	n.s.
1	NCOR1p.R190*	['NCOR1p.R190*']	N/A	NCOR1p.R190*	Hazard	13	5	16	20	72.2	0.339073	0.182654	n.s.	0.586071	n.s.
1	FLT3p.T227M	['FLT3p.T227M']	N/A	FLT3p.T227M	Hazard	13	5	16	20	72.2	0.339073	0.182654	n.s.	0.586071	n.s.
1	NRG1p.R17Q	['NRG1p.R17Q']	N/A	NRG1p.R17Q	Hazard	13	5	16	20	72.2	0.339073	0.182654	n.s.	0.586071	n.s.
1	NUTM1p.P50L	['NUTM1p.P50L']	N/A	NUTM1p.P50L	Hazard	13	5	16	20	72.2	0.339073	0.182654	n.s.	0.586071	n.s.
1	BRCA2p.V2466A	['BRCA2p.V2466A']	N/A	BRCA2p.V2466A	Hazard	13	5	16	20	72.2	0.339073	0.182654	n.s.	0.586071	n.s.
1	AXLp.N266D	['AXLp.N266D']	N/A	AXLp.N266D	Hazard	13	5	16	20	72.2	0.339073	0.182654	n.s.	0.586071	n.s.
1	SLC34A2p.D634G	['SLC34A2p.D634G']	N/A	SLC34A2p.D634G	Hazard	13	5	16	20	72.2	0.339073	0.182654	n.s.	0.586071	n.s.
1	NCOR1p.S172L	['NCOR1p.S172L']	N/A	NCOR1p.S172L	Hazard	13	5	16	20	72.2	0.339073	0.182654	n.s.	0.586071	n.s.
1	PDCD1LG2p.F229S	['PDCD1LG2p.F229S']	N/A	PDCD1LG2p.F229S	Hazard	13	5	16	20	72.2	0.339073	0.182654	n.s.	0.586071	n.s.
1	PIK3R2p.S234R	['PIK3R2p.S234R']	N/A	PIK3R2p.S234R	Hazard	13	5	16	20	72.2	0.339073	0.182654	n.s.	0.586071	n.s.
1	PIK3R2p.S313P	['PIK3R2p.S313P']	N/A	PIK3R2p.S313P	Hazard	13	5	16	20	72.2	0.339073	0.182654	n.s.	0.586071	n.s.
1	GSTP1p.I105V	['GSTP1p.I105V']	N/A	GSTP1p.I105V	Hazard	5	13	6	16	27.8	0.513332	0.186825	n.s.	0.593024	n.s.
1	RNF43p.R117H	['RNF43p.R117H']	N/A	RNF43p.R117H	Hazard	9	9	16	18	50	0.5	0.187481	n.s.	0.593024	n.s.
1	PTPN13p.I1522M	['PTPN13p.I1522M']	N/A	PTPN13p.I1522M	Protective	11	7	16	11	61.1	0.43419	0.204247	n.s.	0.615433	n.s.
1	PLCB4p.A21T	['PLCB4p.A21T']	N/A	PLCB4p.A21T	Hazard	9	9	16	20	50	0.5	0.211124	n.s.	0.615433	n.s.
1	GREB1p.V122A	['GREB1p.V122A']	N/A	GREB1p.V122A	Protective	5	13	18	6	27.8	0.513332	0.222845	n.s.	0.642782	n.s.
1	ERBINp.S1112L	['ERBINp.S1112L']	N/A	ERBINp.S1112L	Protective	4	14	18	11	22.2	0.482206	0.22483	n.s.	0.642782	n.s.
1	TTF1p.G360V	['TTF1p.G360V']	N/A	TTF1p.G360V	Hazard	5	13	6	18	27.8	0.513332	0.229811	n.s.	0.651922	n.s.
1	SETBP1p.P1130T	['SETBP1p.P1130T']	N/A	SETBP1p.P1130T	Hazard	5	13	16	20	27.8	0.513332	0.23095	n.s.	0.651922	n.s.
1	TNFRSF14p.K17R	['TNFRSF14p.K17R']	N/A	TNFRSF14p.K17R	Protective	10	8	18	6	55.6	0.471109	0.234302	n.s.	0.657224	n.s.
1	PALB2p.Q559R	['PALB2p.Q559R']	N/A	PALB2p.Q559R	Protective	7	11	inf	11	38.9	0.529888	0.236822	n.s.	0.657763	n.s.
1	IFNGR2p.Q64R	['IFNGR2p.Q64R']	N/A	IFNGR2p.Q64R	Hazard	6	12	6	16	33.3	0.528321	0.237444	n.s.	0.657763	n.s.
1	PTCH1p.P1315L	['PTCH1p.P1315L']	N/A	PTCH1p.P1315L	Hazard	11	7	16	20	61.1	0.43419	0.258816	n.s.	0.696884	n.s.
1	ABCB1p.S893A	['ABCB1p.S893A']	N/A	ABCB1p.S893A	Hazard	11	7	16	20	61.1	0.43419	0.258816	n.s.	0.696884	n.s.
1	HLA-Bp.R180L	['HLA-Bp.R180L']	N/A	HLA-Bp.R180L	Hazard	7	11	6	16	38.9	0.529888	0.262504	n.s.	0.696884	n.s.
1	HLA-Bp.E176V	['HLA-Bp.E176V']	N/A	HLA-Bp.E176V	Hazard	7	11	6	16	38.9	0.529888	0.262504	n.s.	0.696884	n.s.
1	CYP2D6p.T486S	['CYP2D6p.T486S']	N/A	CYP2D6p.T486S	Protective	5	13	16	6	27.8	0.513332	0.266908	n.s.	0.700875	n.s.
1	KMT2Cp.D348N	['KMT2Cp.D348N']	N/A	KMT2Cp.D348N	Hazard	5	13	6	16	27.8	0.513332	0.269029	n.s.	0.700875	n.s.
1	WRNp.L1074F	['WRNp.L1074F']	N/A	WRNp.L1074F	Hazard	13	5	16	20	72.2	0.339073	0.272973	n.s.	0.700875	n.s.
1	FAT1p.S404R	['FAT1p.S404R']	N/A	FAT1p.S404R	Protective	6	12	inf	11	33.3	0.528321	0.273222	n.s.	0.700875	n.s.
1	FAT1p.V482I	['FAT1p.V482I']	N/A	FAT1p.V482I	Protective	6	12	inf	11	33.3	0.528321	0.273222	n.s.	0.700875	n.s.
1	RNF43p.I47V	['RNF43p.I47V']	N/A	RNF43p.I47V	Protective	9	9	16	11	50	0.5	0.28191	n.s.	0.717193	n.s.
1	IL7Rp.V138I	['IL7Rp.V138I']	N/A	IL7Rp.V138I	Hazard	9	9	6	16	50	0.5	0.287363	n.s.	0.720021	n.s.
1	EGFRp.R521K	['EGFRp.R521K']	N/A	EGFRp.R521K	Hazard	9	9	16	18	50	0.5	0.289968	n.s.	0.72249	n.s.
1	CYP2D6p.R329L	['CYP2D6p.R329L']	N/A	CYP2D6p.R329L	Hazard	6	12	5	16	33.3	0.528321	0.29379	n.s.	0.727946	n.s.
1	IFNA4p.A74T	['IFNA4p.A74T']	N/A	IFNA4p.A74T	Protective	5	13	18	6	27.8	0.513332	0.303869	n.s.	0.740577	n.s.
1	POLEp.A252V	['POLEp.A252V']	N/A	POLEp.A252V	Hazard	4	14	5	16	22.2	0.482206	0.313757	n.s.	0.74832	n.s.
1	HLA-Ap.S129P	['HLA-Ap.S129P']	N/A	HLA-Ap.S129P	Hazard	4	14	5	16	22.2	0.482206	0.313757	n.s.	0.74832	n.s.
1	FAT1p.S3554A	['FAT1p.S3554A']	N/A	FAT1p.S3554A	Hazard	12	6	6	16	66.7	0.389975	0.322807	n.s.	0.765807	n.s.
1	RHBDF2p.A67S	['RHBDF2p.A67S']	N/A	RHBDF2p.A67S	Hazard	10	8	16	20	55.6	0.471109	0.34841	n.s.	0.7794	n.s.
1	THADAp.V699I	['THADAp.V699I']	N/A	THADAp.V699I	Protective	5	13	16	11	27.8	0.513332	0.370587	n.s.	0.7794	n.s.
1	HLA-Ap.A114D	['HLA-Ap.A114D']	N/A	HLA-Ap.A114D	Hazard	5	13	16	18	27.8	0.513332	0.374205	n.s.	0.7794	n.s.
1	FAT1p.N1662S	['FAT1p.N1662S']	N/A	FAT1p.N1662S	Hazard	6	12	6	16	33.3	0.528321	0.37516	n.s.	0.7794	n.s.
1	DOT1Lp.V1418L	['DOT1Lp.V1418L']	N/A	DOT1Lp.V1418L	Hazard	5	13	6	16	27.8	0.513332	0.37516	n.s.	0.7794	n.s.
1	FAT1p.V3334A	['FAT1p.V3334A']	N/A	FAT1p.V3334A	Hazard	6	12	6	16	33.3	0.528321	0.37516	n.s.	0.7794	n.s.
1	FGFR4p.A404P	['FGFR4p.A404P']	N/A	FGFR4p.A404P	Hazard	5	13	6	16	27.8	0.513332	0.379767	n.s.	0.7794	n.s.
1	FGFR4p.R401P	['FGFR4p.R401P']	N/A	FGFR4p.R401P	Hazard	5	13	6	16	27.8	0.513332	0.379767	n.s.	0.7794	n.s.
1	FGFR4p.T405P	['FGFR4p.T405P']	N/A	FGFR4p.T405P	Hazard	5	13	6	16	27.8	0.513332	0.379767	n.s.	0.7794	n.s.
1	CYP2A6p.F392Y	['CYP2A6p.F392Y']	N/A	CYP2A6p.F392Y	Hazard	12	6	16	20	66.7	0.389975	0.386723	n.s.	0.7794	n.s.
1	KMT2Bp.R1021fs	['KMT2Bp.R1021fs']	N/A	KMT2Bp.R1021fs	Hazard	12	6	16	20	66.7	0.389975	0.386723	n.s.	0.7794	n.s.
1	LHCGRp.N312S	['LHCGRp.N312S']	N/A	LHCGRp.N312S	Hazard	12	6	16	20	66.7	0.389975	0.386723	n.s.	0.7794	n.s.
1	LRP1Bp.Q48R	['LRP1Bp.Q48R']	N/A	LRP1Bp.Q48R	Hazard	11	7	16	20	61.1	0.43419	0.386723	n.s.	0.7794	n.s.
1	MAP3K4p.R157H	['MAP3K4p.R157H']	N/A	MAP3K4p.R157H	Hazard	12	6	16	20	66.7	0.389975	0.386723	n.s.	0.7794	n.s.
1	FRG1p.I178M	['FRG1p.I178M']	N/A	FRG1p.I178M	Hazard	12	6	16	20	66.7	0.389975	0.386723	n.s.	0.7794	n.s.
1	SETD2p.P1962L	['SETD2p.P1962L']	N/A	SETD2p.P1962L	Hazard	12	6	16	20	66.7	0.389975	0.386723	n.s.	0.7794	n.s.
1	AIPp.Q228K	['AIPp.Q228K']	N/A	AIPp.Q228K	Hazard	12	6	16	20	66.7	0.389975	0.386723	n.s.	0.7794	n.s.
1	DTLp.K694T	['DTLp.K694T']	N/A	DTLp.K694T	Hazard	12	6	16	20	66.7	0.389975	0.386723	n.s.	0.7794	n.s.
1	PDE11Ap.R184Q	['PDE11Ap.R184Q']	N/A	PDE11Ap.R184Q	Hazard	12	6	16	20	66.7	0.389975	0.386723	n.s.	0.7794	n.s.
1	DTLp.A436V	['DTLp.A436V']	N/A	DTLp.A436V	Hazard	12	6	16	20	66.7	0.389975	0.386723	n.s.	0.7794	n.s.
1	TEKp.Q346P	['TEKp.Q346P']	N/A	TEKp.Q346P	Hazard	12	6	16	20	66.7	0.389975	0.386723	n.s.	0.7794	n.s.
1	AIPp.Q307R	['AIPp.Q307R']	N/A	AIPp.Q307R	Hazard	12	6	16	20	66.7	0.389975	0.386723	n.s.	0.7794	n.s.
1	ROS1p.K2222Q	['ROS1p.K2222Q']	N/A	ROS1p.K2222Q	Hazard	11	7	16	20	61.1	0.43419	0.386723	n.s.	0.7794	n.s.
1	PKHD1p.L1870V	['PKHD1p.L1870V']	N/A	PKHD1p.L1870V	Hazard	12	6	16	20	66.7	0.389975	0.386723	n.s.	0.7794	n.s.
1	TNFRSF11Ap.A192V	['TNFRSF11Ap.A192V']	N/A	TNFRSF11Ap.A192V	Hazard	12	6	16	20	66.7	0.389975	0.386723	n.s.	0.7794	n.s.
1	ROS1p.S2223C	['ROS1p.S2223C']	N/A	ROS1p.S2223C	Hazard	11	7	16	20	61.1	0.43419	0.386723	n.s.	0.7794	n.s.
1	ROS1p.D2207N	['ROS1p.D2207N']	N/A	ROS1p.D2207N	Hazard	11	7	16	20	61.1	0.43419	0.386723	n.s.	0.7794	n.s.
1	SETBP1p.V1101I	['SETBP1p.V1101I']	N/A	SETBP1p.V1101I	Protective	7	11	inf	16	38.9	0.529888	0.387673	n.s.	0.7794	n.s.
1	RUNX1p.S424P	['RUNX1p.S424P']	N/A	RUNX1p.S424P	Hazard	6	12	6	16	33.3	0.528321	0.38904	n.s.	0.7794	n.s.
1	TTF1p.V303A	['TTF1p.V303A']	N/A	TTF1p.V303A	Protective	5	13	18	16	27.8	0.513332	0.399083	n.s.	0.7794	n.s.
1	CTLA4p.T17A	['CTLA4p.T17A']	N/A	CTLA4p.T17A	Hazard	10	8	16	20	55.6	0.471109	0.410819	n.s.	0.7794	n.s.
1	FAT1p.A1564T	['FAT1p.A1564T']	N/A	FAT1p.A1564T	Protective	8	10	16	6	44.4	0.519967	0.410819	n.s.	0.7794	n.s.
1	IL7Rp.T244I	['IL7Rp.T244I']	N/A	IL7Rp.T244I	Protective	4	14	18	11	22.2	0.482206	0.427048	n.s.	0.7794	n.s.
1	FLT3p.D7G	['FLT3p.D7G']	N/A	FLT3p.D7G	Protective	5	13	18	11	27.8	0.513332	0.427048	n.s.	0.7794	n.s.
1	PRSS3p.K159Q	['PRSS3p.K159Q']	N/A	PRSS3p.K159Q	Protective	10	8	18	16	55.6	0.471109	0.433471	n.s.	0.7794	n.s.
1	PRSS3p.K172E	['PRSS3p.K172E']	N/A	PRSS3p.K172E	Protective	10	8	18	16	55.6	0.471109	0.433471	n.s.	0.7794	n.s.
1	PRSS3p.T167S	['PRSS3p.T167S']	N/A	PRSS3p.T167S	Protective	10	8	18	16	55.6	0.471109	0.433471	n.s.	0.7794	n.s.
1	FGFR4p.V10I	['FGFR4p.V10I']	N/A	FGFR4p.V10I	Hazard	12	6	16	20	66.7	0.389975	0.437507	n.s.	0.7794	n.s.
1	MAP3K1p.D806N	['MAP3K1p.D806N']	N/A	MAP3K1p.D806N	Hazard	4	14	6	16	22.2	0.482206	0.446859	n.s.	0.7794	n.s.
1	PRSS1p.P17S	['PRSS1p.P17S']	N/A	PRSS1p.P17S	Hazard	5	13	6	16	27.8	0.513332	0.44706	n.s.	0.7794	n.s.
1	PRSS3p.L35V	['PRSS3p.L35V']	N/A	PRSS3p.L35V	Hazard	5	13	6	16	27.8	0.513332	0.44706	n.s.	0.7794	n.s.
1	PRSS1p.I53N	['PRSS1p.I53N']	N/A	PRSS1p.I53N	Hazard	5	13	6	16	27.8	0.513332	0.44706	n.s.	0.7794	n.s.
1	PRSS1p.G49V	['PRSS1p.G49V']	N/A	PRSS1p.G49V	Hazard	5	13	6	16	27.8	0.513332	0.44706	n.s.	0.7794	n.s.
1	PRSS1p.A16V	['PRSS1p.A16V']	N/A	PRSS1p.A16V	Hazard	5	13	6	16	27.8	0.513332	0.44706	n.s.	0.7794	n.s.
1	PRSS1p.A15G	['PRSS1p.A15G']	N/A	PRSS1p.A15G	Hazard	5	13	6	16	27.8	0.513332	0.44706	n.s.	0.7794	n.s.
1	PRSS1p.N54S	['PRSS1p.N54S']	N/A	PRSS1p.N54S	Hazard	5	13	6	16	27.8	0.513332	0.44706	n.s.	0.7794	n.s.
1	PRSS1p.M183V	['PRSS1p.M183V']	N/A	PRSS1p.M183V	Hazard	5	13	6	16	27.8	0.513332	0.44706	n.s.	0.7794	n.s.
1	CYP2A7p.T347A	['CYP2A7p.T347A']	N/A	CYP2A7p.T347A	Protective	5	13	18	11	27.8	0.513332	0.453162	n.s.	0.7794	n.s.
1	CYP2A7p.M204V	['CYP2A7p.M204V']	N/A	CYP2A7p.M204V	Protective	5	13	18	11	27.8	0.513332	0.453162	n.s.	0.7794	n.s.
1	NOTCH2NLp.S181R	['NOTCH2NLp.S181R']	N/A	NOTCH2NLp.S181R	Hazard	12	6	16	20	66.7	0.389975	0.462233	n.s.	0.7794	n.s.
1	NOTCH2NLp.S67P	['NOTCH2NLp.S67P']	N/A	NOTCH2NLp.S67P	Hazard	12	6	16	20	66.7	0.389975	0.462233	n.s.	0.7794	n.s.
1	NOTCH2NLp.T196S	['NOTCH2NLp.T196S']	N/A	NOTCH2NLp.T196S	Hazard	12	6	16	20	66.7	0.389975	0.462233	n.s.	0.7794	n.s.
1	NOTCH2p.C19W	['NOTCH2p.C19W']	N/A	NOTCH2p.C19W	Hazard	12	6	16	20	66.7	0.389975	0.462233	n.s.	0.7794	n.s.
1	NOTCH2p.E38K	['NOTCH2p.E38K']	N/A	NOTCH2p.E38K	Hazard	12	6	16	20	66.7	0.389975	0.462233	n.s.	0.7794	n.s.
1	NOTCH2p.N46S	['NOTCH2p.N46S']	N/A	NOTCH2p.N46S	Hazard	12	6	16	20	66.7	0.389975	0.462233	n.s.	0.7794	n.s.
1	KDRp.Q472H	['KDRp.Q472H']	N/A	KDRp.Q472H	Hazard	12	6	16	20	66.7	0.389975	0.462233	n.s.	0.7794	n.s.
1	MEN1p.T541A	['MEN1p.T541A']	N/A	MEN1p.T541A	Hazard	12	6	16	20	66.7	0.389975	0.462233	n.s.	0.7794	n.s.
1	PKHD1p.Q4048R	['PKHD1p.Q4048R']	N/A	PKHD1p.Q4048R	Hazard	11	7	16	20	61.1	0.43419	0.462233	n.s.	0.7794	n.s.
1	RHBDF2p.P179L	['RHBDF2p.P179L']	N/A	RHBDF2p.P179L	Hazard	11	7	16	20	61.1	0.43419	0.462233	n.s.	0.7794	n.s.
1	NOTCH2NLp.P188H	['NOTCH2NLp.P188H']	N/A	NOTCH2NLp.P188H	Hazard	12	6	16	20	66.7	0.389975	0.462233	n.s.	0.7794	n.s.
1	NOTCH2NLp.P113L	['NOTCH2NLp.P113L']	N/A	NOTCH2NLp.P113L	Hazard	12	6	16	20	66.7	0.389975	0.462233	n.s.	0.7794	n.s.
1	FANCD2p.N405S	['FANCD2p.N405S']	N/A	FANCD2p.N405S	Hazard	10	8	16	20	55.6	0.471109	0.466592	n.s.	0.7794	n.s.
1	PTPN13p.Y2081D	['PTPN13p.Y2081D']	N/A	PTPN13p.Y2081D	Protective	11	7	16	6	61.1	0.43419	0.475281	n.s.	0.790953	n.s.
1	PDCD1p.A215V	['PDCD1p.A215V']	N/A	PDCD1p.A215V	Hazard	10	8	16	18	55.6	0.471109	0.478764	n.s.	0.793786	n.s.
1	CSF1Rp.H362R	['CSF1Rp.H362R']	N/A	CSF1Rp.H362R	Hazard	8	10	6	16	44.4	0.519967	0.485433	n.s.	0.795472	n.s.
1	FAT1p.R1064G	['FAT1p.R1064G']	N/A	FAT1p.R1064G	Hazard	10	8	16	18	55.6	0.471109	0.488698	n.s.	0.795472	n.s.
1	FAT1p.V862L	['FAT1p.V862L']	N/A	FAT1p.V862L	Hazard	10	8	16	18	55.6	0.471109	0.488698	n.s.	0.795472	n.s.
1	FAT1p.F614L	['FAT1p.F614L']	N/A	FAT1p.F614L	Hazard	10	8	16	18	55.6	0.471109	0.488698	n.s.	0.795472	n.s.
1	FRG1p.A148D	['FRG1p.A148D']	N/A	FRG1p.A148D	Hazard	9	9	16	20	50	0.5	0.493509	n.s.	0.800382	n.s.
1	HLA-Ap.F33S	['HLA-Ap.F33S']	N/A	HLA-Ap.F33S	Protective	6	12	inf	11	33.3	0.528321	0.503188	n.s.	0.813122	n.s.
1	BRCA2p.N372H	['BRCA2p.N372H']	N/A	BRCA2p.N372H	Hazard	10	8	16	20	55.6	0.471109	0.511906	n.s.	0.820773	n.s.
1	CYP2D6p.G373S	['CYP2D6p.G373S']	N/A	CYP2D6p.G373S	Hazard	4	14	16	18	22.2	0.482206	0.513443	n.s.	0.820773	n.s.
1	MC1Rp.I120T	['MC1Rp.I120T']	N/A	MC1Rp.I120T	Hazard	4	14	16	18	22.2	0.482206	0.513443	n.s.	0.820773	n.s.
1	RECQL4p.R1005Q	['RECQL4p.R1005Q']	N/A	RECQL4p.R1005Q	Hazard	4	14	6	16	22.2	0.482206	0.523414	n.s.	0.833724	n.s.
1	IFNA17p.G45R	['IFNA17p.G45R']	N/A	IFNA17p.G45R	Hazard	6	12	16	20	33.3	0.528321	0.551094	n.s.	0.869309	n.s.
1	PIK3R1p.M326I	['PIK3R1p.M326I']	N/A	PIK3R1p.M326I	Hazard	6	12	16	18	33.3	0.528321	0.552227	n.s.	0.869309	n.s.
1	CD3EAPp.Q504K	['CD3EAPp.Q504K']	N/A	CD3EAPp.Q504K	Protective	7	11	16	11	38.9	0.529888	0.5555	n.s.	0.869309	n.s.
1	EPHA3p.W924R	['EPHA3p.W924R']	N/A	EPHA3p.W924R	Hazard	5	13	16	18	27.8	0.513332	0.558429	n.s.	0.870837	n.s.
1	TEKp.I148T	['TEKp.I148T']	N/A	TEKp.I148T	Protective	5	13	inf	16	27.8	0.513332	0.568951	n.s.	0.879627	n.s.
1	RNF43p.L418M	['RNF43p.L418M']	N/A	RNF43p.L418M	Hazard	8	10	16	20	44.4	0.519967	0.569983	n.s.	0.879627	n.s.
1	MTHFRp.A222V	['MTHFRp.A222V']	N/A	MTHFRp.A222V	Hazard	8	10	16	20	44.4	0.519967	0.569983	n.s.	0.879627	n.s.
1	PRSS3p.S45Y	['PRSS3p.S45Y']	N/A	PRSS3p.S45Y	Protective	9	9	16	11	50	0.5	0.590723	n.s.	0.897217	n.s.
1	CYP2A7p.V479G	['CYP2A7p.V479G']	N/A	CYP2A7p.V479G	Protective	11	7	16	11	61.1	0.43419	0.590825	n.s.	0.897217	n.s.
1	PRSS1p.C206S	['PRSS1p.C206S']	N/A	PRSS1p.C206S	Protective	11	7	16	11	61.1	0.43419	0.590825	n.s.	0.897217	n.s.
1	PRSS1p.Q209E	['PRSS1p.Q209E']	N/A	PRSS1p.Q209E	Protective	11	7	16	11	61.1	0.43419	0.590825	n.s.	0.897217	n.s.
1	NBNp.E185Q	['NBNp.E185Q']	N/A	NBNp.E185Q	Protective	7	11	inf	16	38.9	0.529888	0.591439	n.s.	0.897217	n.s.
1	IL7Rp.I66T	['IL7Rp.I66T']	N/A	IL7Rp.I66T	Protective	8	10	18	16	44.4	0.519967	0.60265	n.s.	0.911125	n.s.
1	NUTM1p.Q21R	['NUTM1p.Q21R']	N/A	NUTM1p.Q21R	Hazard	4	14	6	16	22.2	0.482206	0.605765	n.s.	0.91274	n.s.
1	NRG1p.G583V	['NRG1p.G583V']	N/A	NRG1p.G583V	Hazard	8	10	16	18	44.4	0.519967	0.609911	n.s.	0.915893	n.s.
1	PKHD1p.R760C	['PKHD1p.R760C']	N/A	PKHD1p.R760C	Hazard	8	10	16	20	44.4	0.519967	0.622774	n.s.	0.925858	n.s.
1	FANCAp.A412V	['FANCAp.A412V']	N/A	FANCAp.A412V	Hazard	5	13	16	20	27.8	0.513332	0.626674	n.s.	0.92856	n.s.
1	CYP2A7p.H274R	['CYP2A7p.H274R']	N/A	CYP2A7p.H274R	Protective	10	8	18	16	55.6	0.471109	0.644216	n.s.	0.948251	n.s.
1	DLL3p.L218P	['DLL3p.L218P']	N/A	DLL3p.L218P	Protective	9	9	18	16	50	0.5	0.644216	n.s.	0.948251	n.s.
1	XPCp.A499V	['XPCp.A499V']	N/A	XPCp.A499V	Hazard	7	11	16	20	38.9	0.529888	0.654733	n.s.	0.952756	n.s.
1	CYP2D6p.C296R	['CYP2D6p.C296R']	N/A	CYP2D6p.C296R	Protective	11	7	16	11	61.1	0.43419	0.655962	n.s.	0.952756	n.s.
1	PRSS1p.N54K	['PRSS1p.N54K']	N/A	PRSS1p.N54K	Protective	4	14	18	16	22.2	0.482206	0.663507	n.s.	0.952756	n.s.
1	PRSS1p.Q56*	['PRSS1p.Q56*']	N/A	PRSS1p.Q56*	Protective	4	14	18	16	22.2	0.482206	0.663507	n.s.	0.952756	n.s.
1	PDGFRAp.S478P	['PDGFRAp.S478P']	N/A	PDGFRAp.S478P	Protective	4	14	inf	16	22.2	0.482206	0.664949	n.s.	0.952756	n.s.
1	CUL3p.V501I	['CUL3p.V501I']	N/A	CUL3p.V501I	Protective	9	9	16	11	50	0.5	0.669808	n.s.	0.952756	n.s.
1	CYP2B6p.K262R	['CYP2B6p.K262R']	N/A	CYP2B6p.K262R	Protective	6	12	16	11	33.3	0.528321	0.672842	n.s.	0.952756	n.s.
1	FAT1p.D2274E	['FAT1p.D2274E']	N/A	FAT1p.D2274E	Protective	7	11	16	11	38.9	0.529888	0.675047	n.s.	0.952756	n.s.
1	FAT1p.T2369P	['FAT1p.T2369P']	N/A	FAT1p.T2369P	Protective	7	11	16	11	38.9	0.529888	0.675047	n.s.	0.952756	n.s.
1	PMS2p.G857A	['PMS2p.G857A']	N/A	PMS2p.G857A	Protective	8	10	16	11	44.4	0.519967	0.675047	n.s.	0.952756	n.s.
1	ATRp.M211T	['ATRp.M211T']	N/A	ATRp.M211T	Protective	10	8	16	6	55.6	0.471109	0.685092	n.s.	0.963427	n.s.
1	HLA-Bp.T167S	['HLA-Bp.T167S']	N/A	HLA-Bp.T167S	Hazard	4	14	6	16	22.2	0.482206	0.694225	n.s.	0.963427	n.s.
1	HLA-Bp.W171L	['HLA-Bp.W171L']	N/A	HLA-Bp.W171L	Hazard	4	14	6	16	22.2	0.482206	0.694225	n.s.	0.963427	n.s.
1	CYP2A7p.M368T	['CYP2A7p.M368T']	N/A	CYP2A7p.M368T	Protective	7	11	inf	11	38.9	0.529888	0.699382	n.s.	0.963427	n.s.
1	PMS2p.P470S	['PMS2p.P470S']	N/A	PMS2p.P470S	Protective	7	11	inf	11	38.9	0.529888	0.699382	n.s.	0.963427	n.s.
1	HLA-Bp.D138N	['HLA-Bp.D138N']	N/A	HLA-Bp.D138N	Protective	6	12	18	11	33.3	0.528321	0.700482	n.s.	0.963427	n.s.
1	FANCIp.C742S	['FANCIp.C742S']	N/A	FANCIp.C742S	Hazard	10	8	16	18	55.6	0.471109	0.703476	n.s.	0.963427	n.s.
1	HNF1Ap.I27L	['HNF1Ap.I27L']	N/A	HNF1Ap.I27L	Hazard	7	11	6	16	38.9	0.529888	0.705392	n.s.	0.963427	n.s.
1	TUBB2Bp.A248V	['TUBB2Bp.A248V']	N/A	TUBB2Bp.A248V	Hazard	5	13	16	18	27.8	0.513332	0.707901	n.s.	0.963427	n.s.
1	PRSS1p.V213I	['PRSS1p.V213I']	N/A	PRSS1p.V213I	Protective	9	9	16	11	50	0.5	0.7122	n.s.	0.963427	n.s.
1	CYP2D6p.P34S	['CYP2D6p.P34S']	N/A	CYP2D6p.P34S	Protective	10	8	18	16	55.6	0.471109	0.714204	n.s.	0.963427	n.s.
1	EZH2p.D185H	['EZH2p.D185H']	N/A	EZH2p.D185H	Protective	5	13	16	11	27.8	0.513332	0.735458	n.s.	0.963427	n.s.
1	XPCp.Q939K	['XPCp.Q939K']	N/A	XPCp.Q939K	Protective	13	5	16	11	72.2	0.339073	0.736878	n.s.	0.963427	n.s.
1	WRNp.C1367R	['WRNp.C1367R']	N/A	WRNp.C1367R	Protective	4	14	18	11	22.2	0.482206	0.737629	n.s.	0.963427	n.s.
1	HNF1Ap.S487N	['HNF1Ap.S487N']	N/A	HNF1Ap.S487N	Protective	6	12	inf	16	33.3	0.528321	0.747041	n.s.	0.963427	n.s.
1	PRSS3p.V118I	['PRSS3p.V118I']	N/A	PRSS3p.V118I	Protective	6	12	18	16	33.3	0.528321	0.766284	n.s.	0.963427	n.s.
1	PRSS3p.R122H	['PRSS3p.R122H']	N/A	PRSS3p.R122H	Protective	6	12	18	16	33.3	0.528321	0.766284	n.s.	0.963427	n.s.
1	PRSS3p.S115T	['PRSS3p.S115T']	N/A	PRSS3p.S115T	Protective	6	12	18	16	33.3	0.528321	0.766284	n.s.	0.963427	n.s.
1	PRSS1p.C171Y	['PRSS1p.C171Y']	N/A	PRSS1p.C171Y	Protective	6	12	18	16	33.3	0.528321	0.766284	n.s.	0.963427	n.s.
1	MLH3p.P844L	['MLH3p.P844L']	N/A	MLH3p.P844L	Hazard	4	14	16	18	22.2	0.482206	0.774154	n.s.	0.963427	n.s.
1	TTF1p.A290S	['TTF1p.A290S']	N/A	TTF1p.A290S	Protective	6	12	18	16	33.3	0.528321	0.775013	n.s.	0.963427	n.s.
1	RICTORp.S837F	['RICTORp.S837F']	N/A	RICTORp.S837F	Protective	11	7	16	11	61.1	0.43419	0.7765	n.s.	0.963427	n.s.
1	PKHD1p.Q3899R	['PKHD1p.Q3899R']	N/A	PKHD1p.Q3899R	Protective	10	8	16	11	55.6	0.471109	0.7765	n.s.	0.963427	n.s.
1	TET2p.P29R	['TET2p.P29R']	N/A	TET2p.P29R	Protective	4	14	inf	16	22.2	0.482206	0.778049	n.s.	0.963427	n.s.
1	IFNA4p.E137V	['IFNA4p.E137V']	N/A	IFNA4p.E137V	Protective	8	10	16	11	44.4	0.519967	0.791217	n.s.	0.966802	n.s.
1	IFNA10p.L112I	['IFNA10p.L112I']	N/A	IFNA10p.L112I	Protective	8	10	16	11	44.4	0.519967	0.791217	n.s.	0.966802	n.s.
1	ATRXp.Q929E	['ATRXp.Q929E']	N/A	ATRXp.Q929E	Protective	8	10	18	16	44.4	0.519967	0.798119	n.s.	0.971473	n.s.
1	HLA-Ap.R41S	['HLA-Ap.R41S']	N/A	HLA-Ap.R41S	Protective	4	14	16	11	22.2	0.482206	0.81642	n.s.	0.971473	n.s.
1	MUTYHp.Q310H	['MUTYHp.Q310H']	N/A	MUTYHp.Q310H	Protective	10	8	18	16	55.6	0.471109	0.822574	n.s.	0.971473	n.s.
1	BARD1p.R378S	['BARD1p.R378S']	N/A	BARD1p.R378S	Protective	8	10	16	11	44.4	0.519967	0.834032	n.s.	0.971473	n.s.
1	BARD1p.V507M	['BARD1p.V507M']	N/A	BARD1p.V507M	Protective	8	10	16	11	44.4	0.519967	0.834032	n.s.	0.971473	n.s.
1	SDHAp.L649fs	['SDHAp.L649fs']	N/A	SDHAp.L649fs	Protective	9	9	18	16	50	0.5	0.841249	n.s.	0.971473	n.s.
1	MC1Rp.R163Q	['MC1Rp.R163Q']	N/A	MC1Rp.R163Q	Protective	9	9	18	16	50	0.5	0.841249	n.s.	0.971473	n.s.
1	HLA-Ap.D185E	['HLA-Ap.D185E']	N/A	HLA-Ap.D185E	Protective	6	12	16	11	33.3	0.528321	0.84575	n.s.	0.971473	n.s.
1	PKHD1p.A1262V	['PKHD1p.A1262V']	N/A	PKHD1p.A1262V	Protective	6	12	18	16	33.3	0.528321	0.86082	n.s.	0.971473	n.s.
1	PMS2p.T485K	['PMS2p.T485K']	N/A	PMS2p.T485K	Protective	7	11	16	11	38.9	0.529888	0.868102	n.s.	0.971473	n.s.
1	XPCp.L16V	['XPCp.L16V']	N/A	XPCp.L16V	Protective	9	9	16	11	50	0.5	0.87684	n.s.	0.971473	n.s.
1	MTAPp.V56I	['MTAPp.V56I']	N/A	MTAPp.V56I	Protective	9	9	16	11	50	0.5	0.87684	n.s.	0.971473	n.s.
1	FAT1p.Q2933P	['FAT1p.Q2933P']	N/A	FAT1p.Q2933P	Protective	11	7	16	11	61.1	0.43419	0.882055	n.s.	0.971473	n.s.
1	FAT1p.H1273R	['FAT1p.H1273R']	N/A	FAT1p.H1273R	Protective	11	7	16	11	61.1	0.43419	0.882055	n.s.	0.971473	n.s.
1	IFNA17p.I184R	['IFNA17p.I184R']	N/A	IFNA17p.I184R	Protective	7	11	16	11	38.9	0.529888	0.883096	n.s.	0.971473	n.s.
1	PRSS1p.D218Y	['PRSS1p.D218Y']	N/A	PRSS1p.D218Y	Protective	7	11	16	11	38.9	0.529888	0.883096	n.s.	0.971473	n.s.
1	NCOR1p.G150R	['NCOR1p.G150R']	N/A	NCOR1p.G150R	Protective	6	12	16	11	33.3	0.528321	0.883096	n.s.	0.971473	n.s.
1	FANCAp.T1328A	['FANCAp.T1328A']	N/A	FANCAp.T1328A	Protective	6	12	16	6	33.3	0.528321	0.884813	n.s.	0.971473	n.s.
1	AXIN2p.P50S	['AXIN2p.P50S']	N/A	AXIN2p.P50S	Protective	4	14	18	16	22.2	0.482206	0.888044	n.s.	0.971473	n.s.
1	CYP2A7p.D169E	['CYP2A7p.D169E']	N/A	CYP2A7p.D169E	Protective	8	10	inf	16	44.4	0.519967	0.88805	n.s.	0.971473	n.s.
1	CYP2A7p.C64R	['CYP2A7p.C64R']	N/A	CYP2A7p.C64R	Protective	8	10	inf	16	44.4	0.519967	0.88805	n.s.	0.971473	n.s.
1	CYP2A7p.S153A	['CYP2A7p.S153A']	N/A	CYP2A7p.S153A	Protective	8	10	inf	16	44.4	0.519967	0.88805	n.s.	0.971473	n.s.
1	CYP2A7p.R311C	['CYP2A7p.R311C']	N/A	CYP2A7p.R311C	Protective	8	10	inf	16	44.4	0.519967	0.88805	n.s.	0.971473	n.s.
1	CYP2A7p.L128R	['CYP2A7p.L128R']	N/A	CYP2A7p.L128R	Protective	8	10	inf	16	44.4	0.519967	0.88805	n.s.	0.971473	n.s.
1	CYP2A7p.A117V	['CYP2A7p.A117V']	N/A	CYP2A7p.A117V	Protective	8	10	inf	16	44.4	0.519967	0.88805	n.s.	0.971473	n.s.
1	CYP2A7p.A131S	['CYP2A7p.A131S']	N/A	CYP2A7p.A131S	Protective	8	10	inf	16	44.4	0.519967	0.88805	n.s.	0.971473	n.s.
1	CYP2A7p.F61I	['CYP2A7p.F61I']	N/A	CYP2A7p.F61I	Protective	8	10	inf	16	44.4	0.519967	0.88805	n.s.	0.971473	n.s.
1	EPCAMp.M115T	['EPCAMp.M115T']	N/A	EPCAMp.M115T	Protective	10	8	16	11	55.6	0.471109	0.896621	n.s.	0.971473	n.s.
1	FANCD2p.P714L	['FANCD2p.P714L']	N/A	FANCD2p.P714L	Protective	4	14	18	16	22.2	0.482206	0.899147	n.s.	0.971473	n.s.
1	GREB1p.N77T	['GREB1p.N77T']	N/A	GREB1p.N77T	Protective	6	12	16	11	33.3	0.528321	0.900556	n.s.	0.971473	n.s.
1	DPYDp.I543V	['DPYDp.I543V']	N/A	DPYDp.I543V	Protective	7	11	18	11	38.9	0.529888	0.903184	n.s.	0.971473	n.s.
1	ALDH2p.E504K	['ALDH2p.E504K']	N/A	ALDH2p.E504K	Protective	5	13	inf	16	27.8	0.513332	0.908351	n.s.	0.971473	n.s.
1	CHD8p.V58M	['CHD8p.V58M']	N/A	CHD8p.V58M	Protective	5	13	inf	16	27.8	0.513332	0.908351	n.s.	0.971473	n.s.
1	WISP3p.Q56H	['WISP3p.Q56H']	N/A	WISP3p.Q56H	Protective	9	9	16	11	50	0.5	0.911078	n.s.	0.971473	n.s.
1	NSD1p.S726P	['NSD1p.S726P']	N/A	NSD1p.S726P	Protective	9	9	16	11	50	0.5	0.911078	n.s.	0.971473	n.s.
1	NSD1p.V614L	['NSD1p.V614L']	N/A	NSD1p.V614L	Protective	9	9	16	11	50	0.5	0.911078	n.s.	0.971473	n.s.
1	BUB1Bp.R349Q	['BUB1Bp.R349Q']	N/A	BUB1Bp.R349Q	Protective	9	9	18	16	50	0.5	0.915198	n.s.	0.971473	n.s.
1	BARD1p.P24S	['BARD1p.P24S']	N/A	BARD1p.P24S	Protective	9	9	16	6	50	0.5	0.934	n.s.	0.971473	n.s.
1	HLA-Bp.S121R	['HLA-Bp.S121R']	N/A	HLA-Bp.S121R	Protective	4	14	inf	16	22.2	0.482206	0.944244	n.s.	0.971473	n.s.
1	MSH6p.K1358fs	['MSH6p.K1358fs']	N/A	MSH6p.K1358fs	Protective	4	14	inf	16	22.2	0.482206	0.944244	n.s.	0.971473	n.s.
1	DENND1Ap.T865P	['DENND1Ap.T865P']	N/A	DENND1Ap.T865P	Protective	4	14	inf	16	22.2	0.482206	0.949254	n.s.	0.971473	n.s.
1	PDE11Ap.S921dup	['PDE11Ap.S921dup']	N/A	PDE11Ap.S921dup	Protective	9	9	16	11	50	0.5	0.954048	n.s.	0.971473	n.s.
1	KDM5Ap.M865T	['KDM5Ap.M865T']	N/A	KDM5Ap.M865T	Protective	9	9	16	11	50	0.5	0.970571	n.s.	0.986047	n.s.
1	PRKACGp.H268D	['PRKACGp.H268D']	N/A	PRKACGp.H268D	Protective	8	10	16	11	44.4	0.519967	0.977271	n.s.	0.990597	n.s.
1	FANCAp.P643A	['FANCAp.P643A']	N/A	FANCAp.P643A	Protective	4	14	16	11	22.2	0.482206	0.987193	n.s.	0.99139	n.s.
1	MC1Rp.V92M	['MC1Rp.V92M']	N/A	MC1Rp.V92M	Protective	4	14	16	11	22.2	0.482206	0.987193	n.s.	0.99139	n.s.
1	DOT1Lp.G1386S	['DOT1Lp.G1386S']	N/A	DOT1Lp.G1386S	Protective	7	11	16	11	38.9	0.529888	0.987456	n.s.	0.99139	n.s.
1	GATA2p.A164T	['GATA2p.A164T']	N/A	GATA2p.A164T	Protective	9	9	18	11	50	0.5	0.987813	n.s.	0.99139	n.s.
1	PMS2p.R20Q	['PMS2p.R20Q']	N/A	PMS2p.R20Q	Hazard	4	14	16	18	22.2	0.482206	0.999465	n.s.	0.999465	n.s.
